# Supplementary material for: Distinguishing non severe cases of dengue from COVID-19 in the context of co-epidemics: A cohort study in a SARS-CoV-2 testing center on Reunion island
Source: PLoS Negl Trop Dis. 2021 Apr 26;15(4):e0008879. doi: 10.1371/journal.pntd.0008879 (PMC8102001; doi:10.1371/journal.pntd.0008879)
Supplement: S1 Data — This file includes the data supporting the analyses. (XLSX) [file pntd.0008879.s007.xlsx]

## Sheet: Feuil1
id	outcome	gender	age	cocovid	travel	dengue	comorbidity	obesity	smoking	time_to_pres	fever	fever_duration	cough	cough_duration	dyspnoea	dyspnoea_duration	body_ache	body_ache_duration	diarrheoa	diarrheoa_duration	gut_sympto	ageusia	ageusia_duration	dysgeusia	anosmia	anosmia_duration	asthenia	asthenia_duration	headache	headache_duration	retro-orbiral_pain	urti	urti_symptoms_duration	need_for_exam	dry_cough_at_exam	anxiety_at_exam	temperature	pulse_rate	resp_rate	spo2	hospit	hospit_duration
1	0	2	25.3726	0	1	0	0	0	0	7	0		1	7	0		0		0		0	0		0	0		0		0		0	0		0	0	0	37.4	98	14	98	0
3	0	2	31.8356	0	1	0	0	0	0		0		0		0		1		0		0	0		0	0		0		0		0	0		0	0	0	37.7	74	15	99	0
5	0	2	37.3425	1	1	0	0	0	0		0		0		0		1		0		0	0		0	0		0		0		0	0		0	0	0	37.1	89	12	97	0
6	0	1	5.02192	1	1	0	0	0	0	5	1	5	1	5	0		0		0		0	0		0	0		1	1	1		0	1	5	0	0	0	37.2	80	18	96	0
7	0	2	8.07397	1	1	0	0	0	0	1	1	1	1	1	0		0		0		0	0		0	0		1	1	0		0	0		0	0	0	37.3	93	22	98	0
8	0	1	74.2055	0	1	0	0	0	0	4	1	4	1	4	0		1		0		0	0		0	0		0		0		0	1		0	0	0	37.1	77	20	97	0
9	0	1	40.8658	1	1	0	0	0	0		0		0		0		1		0		0	0		0	0		1		0		0	0		0	0	0	36.5	63	12	98	0
10	0	2	50.2219	0	1	1	0	0	0	3	0		1	3	0		0		1		0	0		0	0		1	2	1	2	0	1	2	0	0	0	36.2	76	12	100	0
11	0	1	8.27397	0	1	0	0	0	0	2	1	1	1	2	0		0		1		0	0		0	0		0		0		0	0		0	0	0	38	112	20	99	0
12	0	1	32.7452	0	1	0	0	0	0	9	1	9	0		0		1		1		0	0		0	0		0		0		0	0		0	0	0	36.8	51	10	97	0
13	0	1	45.863	0	0	0	1	0	0	6	0		0		0		1		1		0	0		0	0		0		0		0	1	6	0	0	0	36.7	69	12	100	0
14	0	2	30.8548	1	0	1	0	0	0	1	1	1	1		0		1		0		0	0		0	0		1		0		0	0		0	0	0	37.3	110	14	95	0
16	0	1	42.7096	0	1	0	0	0	0	5	1	5	1	5	0		1	5	0		0	0		0	0		0		0		0	0		0	0	0	36.8	87	18	97	0
17	0	2	45.8575	0	0	0	0	0	0	10	1		1	10	1	0	1		0		0	0		0	0		0		0		0	0		0	0	0	38.5		9		1	2
19	0	2	39.874	0	0	0	0	0	0	3	1	3	1	2	0		1	2	0		0	0		0	0		0		0		0	1	2	0	0	0	36.4	88	20	96	0
20	0	2	36.5014	0	1	1	0	0	0	6	0		1	6	0		1		0		0	0		0	0		0		0		0	0		0	0	0	37.9	88	24	97	0
21	0	2	47.6	0	0	0	0	0	0	10	0		1	7	1	0	0		1	1	0	0		0	0		0		1	10	0	1		0	0	0	37.4	65	12	99	0
22	0	1	50.0438	0	1	0	0	0	0	5	0		0		0		1	5	0		0	0		0	0		0		1	4	0	0		0	0	0	35.4	73	18	97	0
23	0	2	46.7671	1	0	0	0	0	0	1	0		1	1	0		1		0		0	0		0	0		1		1		0	1		0	0	0	37.9	91	20	98	0
24	1	2	19.5342	1	0	0	0	0		2	1	2	0		0		1	1	0		0	0		0	0		0		0		0	0		0	0	0	38.4	82	20	99	1	3
25	0	1	38.1562	0	1	1	0	0	0	1	1	1	1		0		0		0		0	0		0	0		1		0		0	0		0	0	0	35.6	106	22	97	0
26	1	1	51.8192	0	1	0	0	0	0	3	1	1	0		0		0		1	2	0	1	3	0	1	3	1		0		0	0		0	0	0	36.1	108	16	95	0
27	0	2	37.9699	1	0	0	0	0	0	9	1	7	1	9	0		1	7	0		0	1	2	0	1	2	1	7	0		0	0		0	0	0	35.6	65	12	99	0
28	0	1	43.5973	0	0	0	0	0	0	1	0		1	2	0		1	1	0		0	0		0	0		0		0		0	1	1	0	0	0	36.6	79	16	97	0
29	0	1	63.1562	1	0	0	0	0	0	3	1	2	1	3	0		1		0		0	0		0	0		1	3	0		0	1	2	0	0	0	36.8	58	14	97	0
30	0	2	60.1178	1	0	0	1	0	0		0		0		0		0		0		0	0		0	0		0		0		0	0		0	0	0	37.8	83	14	99	0
31	0	2	59.2356	0	0	0	0	0		5	0		1	5	0		1	2	1	0	0	1	4	0	1	4	0		0		0	1	3	0	0	0	36.6	84	18	97	0
32	0	1	30.0521	1	0	0	0	0	0	4	1	1	1	4	0		1	3	1	1	0	0		0	0		0		0		0	0		0	0	0	36.3	64	18	98	0
33	0	1	43.3753	0	0	0	0	0	0	3	0	3	1	3	1	3	1	3	0		0	0		0	0		0		1		0	1		0	0	0	36.7	70	32	99	0
34	1	2	28.474	0	1	0	0	0		1	0		0		0		0		0		0	1	1	0	1	1	1		1		0	0		0	0	0	37.4	78	10	98	1	3
35	1	1	41.0493	1	0	0	0	0	0	3	1		1		1	0	1		1		0	1	3	0	1	3	1		1		0	1		0	0	0	34.4	77	14	95	1	2
36	1	1	39.874	0	1	0	0	0	0	3	0		0		0		1	3	1	3	0	1	3	0	1	3	1	3	1	3	0	1		0	0	0	36.4	77	14	95	1	3
37	0	1	78.1644	0	0	0	0	0		3	1	3	0		0		0		0		0	0		0	0		0		0		0	0		0	0	0	37.4	104	20	99	0
38	1	2	78.2082	0	0	0	0	0	0	10	1	10	1	10	0		0		0		0	0		0	0		1		0		0	1		0	0	0	36.2	91	12	97	1	9
39	1	1	52.2603	0	1	0	0	0	0	7	1	7	1	3	0		1	7	1	7	0	1	3	0	1	3	1	7	0		0	0		0	0	0	38.5	104	13	97	0
40	1	2	25.1808	0	1	1	0	0	0		0		1		0		0		1		0	1		0	1		1		0		0	1		0	0	0	37.2	83	36	97	1	5
41	0	2	39.3644	0	0	0	0	0	0		0		0		0		0		1		0	0		0	0		0		0		0	1		0	0	0	37.5	68	20	99	0
44	0	2	37.2466	0	1	0	0	0	0	3	0		0		1	3	0		1	3	0	0		0	0		1		0		0	1		0	0	0	36.6	85	22	97	0
49	0	1	33.5397	0	0	0	0	0	0	8	0		0		0		0		0		0	1	8	0	1	8	0		0		0	0		0	0	0	36.9	58	16	98	0
50	0	1	38.1425	0	1	0	0	0	0	1	0		0		0		1		0		0	0		0	0		1		1	1	0	0		0	0	0	37.4	77	10	97	0
52	0	1	46.1644	0	0	0	0	0	0	3	0		1	3	0		0		1	3	0	0		0	0		1	3	0		0	1		0	0	0	36.9	83	14	98	0
53	0	2	36.7068	0	0	0	1	0	0	4	1	3	0		0		0		1	3	0	0		0	0		1	3	0		0	1	4	0	0	0	37.3	62	22	97	0
54	0	2	39.211	0	1	0	1	0	1	4	1	1	0		0		1	1	0		0	0		0	0		1	1	1	4	0	1	1	0	0	0	38.2	89	16	97	0
55	0	1	31.6	1	0	0	1	0	0	3	0		0		0		0		0		0	0		0	0		0		1	3	0	0		0	0	0	35.8	81	24	96	0
56	0	1	39.1452	0	1	0	1	0	0	14	1	7	1	14	0		0		0		0	0		0	0		1		0		0	1		0	0	0	36.7	76	24	99	0
57	1	1	59.7014	0	1	1	1	0	0	2	1	2	0		0		0		0		0	0		0	0		0		0		0	0		0	0	0	36.8	59	14	97	1	11
60	0	2	45.5452	0	1	1	1	0	0	3	0		1	3	0		1	3	0		0	0		0	0		1	3	1	3	0	1		0	0	0	37.2	61	16	97	0
61	0	2	35.7507	1	1	0	1	0	1	4	0		1	4	0		1	4	0		0	0		0	0		1	4			0	1	4	0	0	0	37.7	87	18	97	0
62	0	2	60.7534	0	0	0	0	0	0	3	0		1	3	0		0		0		0	1		0	1		0		0		0	1		0	0	0	37.9	102	22	97	0
63	1	2	28.063	0	1	0	0	0	0	6	0		0		0		0		0		0	1	6	0	1	6	1	6	0		0	1	6	0	0	0	38	61	14	97	0
64	0	1	53.8384	0	0	0	1	0	0	4	1		0		1		1	4	0		0	0		0	0		1		1		0	0		0	0	0	37.6	62	18	98	0
65	0	1	28.6932	0	0	0	0	0	0	1	1		1	1	0		1	1	0		0	0		0	0		1	1	0		0	1	1	0	0	0	38.5	83	16	98	0
66	0	2	30.2877	0	0	0	0	0	0	5	1	3	1	4	1	2	1	2	0		0	1	3	0	1	3	1		0		0	1	5	0	0	0	37.4	67	16	96	0
68	0	2	27.9479	0	0	0	1	0	0	14	0		1	14	1	7	1	14	0		0	0		0	0		1	14	1		0	1	7	0	0	0	37.2	85	14	97	0
69	0	2	43.4931	0	0	0	0	0	0	8	1	8	1	6	0		0		0		0	0		0	0		1	8	0		0	1		0	0	0	36.5	91	10	97	0
70	0	2	17.6575	0	0	0	0	0	0	3	0		1	3	0		0		0		0	0		0	0		1		0		0	1		0	0	0	37.7	74	26	98	0
71	0	1	9.74521	0	0	0	0	0	0	14	0		1	14	0		0		0		0	0		0	0		0		0		0	0		0	0	0	37.9	61	18	98	0
72	0	2	7.09863	0	0	0	0	0	0	5	1	5	1	5	0		0		0		0	0		0	0		1		0		0	0		0	0	0	37.8	76	23	96	0
73	0	2	23.5315	1	1	0	0	0	0	12	0		1	12	0		0		0		0	1		0	1		0		0		0	1		0	0	0	37.6	62	20	99	0
74	0	1	66.9315	1	1	0	0	0	0	0	0		1	0	0		0		0		0	0		0	0		0		0		0	1		0	0	0	37.8	76	16	97	0
75	0	2	61.9753	1	1	1	0	0	0	14	0		1	3	0		0		0		0	0		0	0		0		1	3	0	1	3	0	0	0	37.1	85	14	97	0
76	0	2	58.2548	0	1	0	0	0	0	2	0		1	2	1	2	0		0		0	1	2	0	1	2	0		0		0	0		1	0	1	36.4	110	26	96	0
77	0	2	47.789	0	0	0	1	0	0	5	0		0		0		0		0		0	0		0	0		0		0		0	1	5	0	0	0					0
78	0	2	25.3507	0	0	0	0	0	0	5	0		1	5	0		0		0		0	0		0	0		0		0		0	0		0	0	0					0
79	0	1	51.5205	0	0	0	0	0	0	2	0		1	2	0		0		0		0	0		0	0		0		0		0	0		0	0	0					0
80	0	2	42.2466	0	0	0	0	0	0	5	1	4	1		0		1	5	0		0	0		0	0		1		0		0	1	5	0	0	0	37.6	95	22	97	0
84	0	2	17.1726	0	1	1	1	0	0	2	0		1	2	1	2	0		0		0	0		0	0		1		0		0	1		0	0	0	37.8	105	26	99	0
85	0	1	53.1151	1	0	1	0	0	0		0		1		0		0		0		0	0		0	0		0		0		0	0		0	0	0					0
86	0	2	11.6027	0	1	0	0	0	0	2	1	2	0		1	2	1	2	0		0	0		0	0		1		0		0	0		0	0	0	37.7	114	16	98	0
87	0	1	61.7616	1	0	0	1	0	0	3	0		0		1	3	0		0		0	0		0	0		1		0		0	1		0	0	0	37.9	64	14	99	0
88	0	1	20.9233	0	0	0	1	0	1	0	1		0		0		0		0		0	0		0	0		0		0		0	0		0	0	0	38.9	119	16	99	0
89	0	1	17.3616	0	0	0	1	0	1	7	1	7	1	4	1	2	1	4	1	1	0	1	5	0	1	5	0		1		0	1	4	0	0	0	37.7	80	22	97	0
91	0	1	10.3644	0	0	0	1	0	0	2	1	2	1	2	0		0		0		0	1	0	0	1	0	0		1	1	0	1		0	0	0	38.1	130	14	99	0
92	0	2	31.3699	0	0	0	0	0	0	3	1	3	1	3	0		1	3	0		0	0		0	0		1		0		0	1	3	0	0	0	38.5	120	17	99	0
93	0	1	4.56164	0	0	0	1	0	0	7	0		1	7	0		0		0		0	0		0	0		1		0		0	1		0	0	0	35.9	81		93	0
94	0	2	36.1151	0	0	0	1	0	0	4	1		0		1	1	1	4	0		0	0		0	0		1	1	0		0	0		0	0	0	38.2	97	14	99	0
95	0	2	41.4685	0	0	0	1	0	0	5	1	1	1	5	1	4	0		0		0	0		0	0		1	8	0		0	1	4	0	0	0	37.9	115	20	98	0
97	0	2	38.2822	0	1	1	1	0	0	1	0		1	1	1	1	0		0		0	0		0	0		0		0		0	1	1	0	0	0	37.8	89	12	99	0
98	1	2	20.6712	0	1	0	0	0	0	6	1	5	0		0		0		0		0	1	1	0	1	1	1		1	4	0	1	6	0	0	0	36.7	83	12	95	0
99	0	2	54.5562	0	0	1	0	0	0	8	0		1	8	0		0		0		0	0		0	0		0		0		0	1	1	0	0	0	37.7	76	10	98	0
100	0	1	25.1945	0	1	0	1	0	1	1	1	1	0		0		0		0		0	0		0	0		0		0		0	0		0	0	0	37.8	74	12	96	0
101	0	1	37.8904	0	0	1	1	0	1	7	1	1	1	2	0		1	1	0		0	0		0	0		1		0		0	1	7	0	0	0	37	58	18	97	0
102	0	2	23.7507	0	0	1	1	0	0	9	0		1	7	0		0		1	1	0	0		0	0		1	1	0		0	1	7	0	0	0	37.3	83	17	98	0
103	0	1	57.0795	0	1	0	0	0	0	4	0		1	4	0		0		1	1	0	0		0	0		0		0		0	0		0	0	0	37.9	66	16	98	0
104	0	2	55.8904	0	0	0	1	0	0	7	0		0		1		0		0		0	0		0	0		1	3	1	3	0	1		0	0	0	36.9	74	12	97	0
105	0	1	54.4603	0	0	0	0	0	0	15	0		1	15	0		1	15	0		0	0		0	0		1	15	0		0	1	15	0	0	0	36.3	53	12	95	0
107	0	2	53.5479	0	0	0	1	0	0	8	1	0	1	8	1	3	1	8	0		0	1	2	0	1	2	1		1	6	0	1	8	0	0	0	36	97	20	96	0
108	0	1	52.3753	0	0	0	0	0	0	7	0		1	3	0		0		1	7	0	0		0	0		0		1	3	0	0		0	0	0	36.8	75	14	98	0
109	0	2	34.4466	0	0	0	0	0	0	1	1	1	0		0		1	1	0		0	0		0	0		1	1	1	1	0	1	1	0	0	0	38.2	110	14	98	0
112	0	2	38.8274	0	1	0	1	0	0	2	1		1	2	0		0		0		0	0		0	0		0		0		0	1	2	0	0	0	37.4	94	12	98	0
113	0	2	62.5753	0	0	0	0	0	0	6	1	4	1	4	0		1	6	0		0	0		0	0		0		1	3	0	1		0	0	0	35.8	82	14	98	0
114	0	2	40.7836	0	1	0	1	0	0	9	0		1	9	0		0		0		0	0		0	0		0		1	8	0	1	8	0	0	0	37.8	93	16	97	0
118	0	2	36.0192	1	1	0	0	0	0	7	0		1	5	0		0		0		0	0		0	0		0		0		0	1	6	0	0	0	37.1	64	22	98	0
119	0	2	27.8137	0	1	0	0	0	0	8	0		0		0		0		1	0	0	0		0	0		0		0		0	0		0	0	0	37.2	84	14	98	0
123	0	2	26.2493	0	1	0	1	0	1	16	0		1	0	0		1	4	1	5	0	0		0	0		1	4	1	4	0	0		0	0	0	37.4	97	14	99	0
124	1	1	52.2137	0	1	0	1	0	0	5	1	3	0		0		0		0		0	1	5	0	1	5	0		0		0	0		0	0	0	37.5	102	16	97	0
126	1	2	67.8247	1	0	0	0	0	0	2	0		1	-59	0		0		0		0	0		0	0		0		1	2	0	0		0	0	0	35.2	86	20	96	1	18
127	0	1	64.537	0	1	0	1	0	1	7	1	7	0		0		0		1	7	0	0		0	0		1	7	0		0	0		0	0	0	35.4	70	14	97	0
128	0	1	64.7836	0	1	0	0	0	0	7	1	2	0		0		0		0		0	0		0	0		0		1	2	0	0		0	0	0	37.1	73	8	96	0
130	0	2	34.1589	0	0	0	1	0	0	6	0		1	4	0		1	6	0		0	0		0	0		1	6	0		0	1	6	0	0	0	36.6	95	12	99	0
131	0	1	37.337	0	0	0	0	0	0	5	0		1	4	1	5	0		0		0	0		0	0		0		0		0	1	2	0	0	0	37.9	83	18	98	0
132	0	2	51.3918	0	0	0	0	0	0	3	0		1	3	0		0		0		0	0		1	0		0		0		0	0		0	0	0	36.4	99	18	98	0
133	0	1	43.8356	1	1	0	0	0	0	4	0		1	4	0		0		0		0	0		0	0		0		0		0	1		0	0	0	36.7	60	14	98	0
134	1	2	54.6986	0	0	0	1	0	0	4	1	1	0		0		0		0		0	0		0	0		0		1	2	0	1	4	0	0	0	35.6	102	18	96	0
135	0	2	55.1233	0	1	0	0	0	0	12	1	12	0		0		1	2	1	12	0	1	2	0	1	2	0		0		0	0		0	0	0	37.4	77	12	97	0
136	0	2	39.2932	0	0	0	0	0	0	9	1	9	0		1	9	1	9	0		0	1	9	0	1	9	1	9	0		0	1	9	0	0	0	36.1	110	22	96	0
137	1	2	29.0466	1	0	0	0	0	0	8	0		1	5	0		0		0		0	0		0	0		1		0		0	1	5	0	1	0	35.9	84	18	96	0
139	0	2	43.7041	0	0	0	1	0	0	9	1	9	0		0		1	9	0		0	0		0	0		1	9	1	-1	0	1	9	0	0	0	36	106	18	98	0
140	0	2	62.1288	0	1	0	1	0	0	1	0		0		0		0		0		0	0		0	0		0		1	1	0	1	1	0	0	0	36.6	93	20	97	0
141	0	1	63.1342	0	1	0	0	0	0	4	1	0	1	4	0		0		0		0	0		0	0		1	4	1	0	0	1	4	0	0	0	35.5	96			0
144	1	1	31.6247	1	1	0	1	0	1	7	0		1	7	0		0		0		0	1	7	0	1	7	0		0		0	0		0	0	0	37.1	79	14	98	0
145	0	1	31.6247	1	1	0	1	0	1	10	1	10	1	3	0		0		0		0	0		0	0		0		0		0	0		0	0	0	36.4	70	14	99	0
148	0	2	48.3945	0	1	0	0	0	0	5	0		0		0		1	2	0		0	0		0	0		0		1	5	0	1	2	0	0	0	36	60	18	97	0
149	0	1	53.6329	0	1	0	1	0	1	15	0		0		0		1	8	1	1	0	1	15	0	1	15	0		1	15	0	0		0	0	0	35.7	77	11	96	0
150	0	2	60.8	0	0	0	1	0	0	8	1	8	0		0		1	8	0		0	1	8	0	1	8	1	8	1	8	0	1	8	0	0	0					0
152	0	1	52.411	0	0	0	1	0	1	5	0		0		0		0		0		0	0		0	0		1	5	0		0	0		0	0	0	37.4	84	24	98	0
154	0	1	26.1699	0	0	0	0	0	0	3	0		1	3	0		0		0		0	0		0	0		0		0		0	0		0	0	0	37.6	70	14	96	0
155	0	1	19.1836	1	1	0	1	0	0	8	1	8	1	8	0		1	8	0		0	0		0	0		0		0		0	0		0	0	0	36	86	16	98	0
157	0	2	23.8329	0	1	0	1	0	1	2	1	2	1	2	0		1	2	0		0	0		0	0		0		0		0	0		0	0	0	37.3	78	16	97	0
160	0	2	63.6219	0	0	0	0	0	0	5	1		1	4	0		0		0		0	0		0	0		0		0		0	1		0	0	0	38.1	120	16	98	0
161	0	2	41.3589	0	1	0	0	0	0	3	0		1	3	0		1	3	0		0	0		0	0		0		1	3	0	1	2	0	0	0	37.1	74	18	98	0
162	0	1	36.9808	0	0	0	1	0	1	8	1	8	1	8	1	8	0		0		0	0		0	0		0		0		0	0		1	0	0	37.1	83	14	98	0
163	0	2	34.8219	0	0	0	0	0	0	3	1	2	0		0		1	3	0		0	1		0	1		1		0		0	1	3	0	0	0	37.7	78	18	99	0
164	1	2	28.8055	0	1	0	0	0	0	4	1	4	0		0		1	2	0		0	1	1	0	1	1	1	1	1	1	0	1		0	0	0	37.9	65	10	99	0
165	0	2	63.7041	0	1	0	1	0	0	5	1	5	1	5	0		0		0		0	0		0	0		0		0		0	0		0	0	0	37.7	82	14	97	0
167	0	2	26.8685	0	0	0	0	0	0	3	1	3	1	3	0		0		0		0	1	2	0	1	2	1	2	0		0	1	2	0	0	0	36.6	88	14	99	0
168	0	1	59.8329	0	0	0	0	0	0		1		1		1		1		1		0	0		0	0		0		0		0	1		1	0	0	37	105	13	97	0
169	0	2	36.2384	0	0	0	0	0	0	10	1		1	10	0		0		1	2	0	0		0	0		1	2	0		0	0		0	0	0	38.5	120	24	98	0
171	0	2	16.5233	0	1	0	0	0	0	16	1		1	1	0		1	1	0		0	0		0	0		1	1	1	1	0	0		0	0	0	38.1	80	12	98	0
173	0	2	1.65205	0	1	0	0	0	0	5	0		0		0		0		0		0	0		0	0		0		0		0	1	5	0	0	0	37.6	93	20	98	0
174	0	2	33.1726	0		0	0	0	0	2	0		0		0		0		1	2	0	0		0	0		0		0		0	0		0	0	0			24		0
175	0	2	28.6986	0	1	0	0	0	0	9	0		1	9	1	1	0		0		0	1	9	0	1	9	0		1	9	0	1	9	1	0	0	37.7	102	24	99	0
177	1	1	44.474	1	1	0	0	0	0	8	0		0		0		1	2	0		0	0		0	0		1	8	0		0	0		0	0	0	36.7	99	17	97	0
180	0	2	27	0	1	0	0	0	0	3	1	3	0		0		1	3	1	3	0	0		0	0		1	3	1	3	0	0		0	0	0	40.3	100	12	98	0
182	0	1	35.1096	0	0	0	0	0	0	6	0		1	6	0		1	6	0		0	0		0	0		1	6	1	6	0	1	6	0	0	0	37.4	80	12	97	0
183	1	2	30.0685	0	1	0	0	0	0	6	0		1	3	0		0		0		0	0		0	0		0		0		0	1		0	0	0	37	73	20	99	0
187	0	2	41.3945	0	1	0	0	0	0	5	1		1	5	0		0		0		0	0		0	0		0		0		0	0		0	0	0	38.6	81	8	99	0
188	0	1	43.0712	0	0	0	1	0	0	7	1	5	0		1	4	0		0		0	1	3	0	1	3	0		0		0	1	3	1	0	1	38.2	95	15	98	0
190	0	2	56.0575	0	1	0	1	0	1	0	1		0		0		0		0		0	0		0	0		0		0		0	0		0	0	0	38.1	85	12	98	0
191	0	2	24.8027	1	0	0	0	0	0	2	0		0		0		0		0		0	0		0	0		0		1	0	0	0		0	0	0	37.7	84	15	99	0
192	0	2	39.1808	0	0	0	1	0	1	7	0		1	2	0		1	7	1	4	0	0		0	0		1	2	1	7	0	1	2	1	0	0	37.5	68	12	99	0
193	0	1	42.7014	0	1	0	1	0	0	10	1	10	0		0		0		0		0	0		0	0		1	10	1	10	0	0		0	0	0	38.4	118	16	98	0
194	0	2	61.7534	1	0	0	1	0	1		0		0		0		0		0		0	0		0	0		1		0		0	0		0	0	0	35.8	80	16	98	0
195	0	2	52.6247	0	0	0	0	0	0	3	1		1	3	0		0		0		0	0		0	0		1	3	1	3	0	1		0	0	0	37.2	107	26	97	0
196	0	2	50.1123	0	0	0	1	0	0	5	0		1	5	0		0		0		0	0		0	0		0		0		0	1	5	0	0	0	37.1	92	16	97	0
197	1	1	63.7534	1	0	0	1	0	0	1	1	1	1	1	1	1	1	1	0		0	1	1	0	1	1	1	1	0		0	0		0	0	0	37.2	84	20	94	0
198	1	1	.846575	1	1	0	0	0	0	10	0		0		0		0		1	9	0	0		0	0		0		0		0	1		0	0	0	36.4	124	38	99	0
199	0	1	39.1205	0	0	0	1	0	1	4	1	4	1	4	0		1	4	1	4	0	0		0	0		1	4	1	3	0	1		0	0	0	38.2	84	14	98	0
200	0	2	38.4137	0	0	0	0	0	0	4	0		1	4	0		1	4	0		0	1	4	0	1	4	1	4	1	4	0	1		0	0	0	37.3	64	20	99	0
202	0	1	3.85479	0	0	0	0	0	0	7	1	2	0		0		0		0		0	0		0	0		1	7	0		0	1		0	0	0	37.2	112	26	99	0
203	0	2	73.263	0	0	0	1	0	1	14	0		0		0		0		0		0	1	14	0	1	14	1		0		0	0		0	0	0	35.7	106	20	94	0
204	0	2	34.0849	0	1	0	1	0	1	0	1		0		0		0		0		0	0		0	0		0		0		0	0		0	0	0	38.2	103	15	98	0
205	0	2	57.4384	0	0	0	1	0	0	2	1	1	1	2	1	2	0		0		0	0		0	0		1	1	1	1	0	0		0	0	0	38.7	102	20	97	0
206	0	2	27.8521	0	0	0	1	0	1	9	1	9	0		0		1	5	1	5	0	0		0	0		1	5	1	9	0	0		0	0	0	36.3	108	16	97	0
207	0	2	27.4959	0	0	0	0	0	0	6	1	1	1	6	1	6	1	6	1	6	1	0		0	0		1	6	1	6	0	1	6	0	0	0	36.9	86	18	99	0
208	0	2	60.8685	0	1	0	1	1	0	2	1	1	1	1	1	1	1	2	0		0	0		0	0		1	1	1	1	0	1	1	0	0	0	39.3	125	18	95	0
209	1	2	31.8959	1	1	0	0	0	0	19	1		0		0		0		0		0	1	3	0	1	3	0		1	3	0	1	1	0	0	0	38.3	100	19	98	0
210	0	2	34.7753	1	0	0	0	0	0	3	1	3	1	3	0		1	3	1	3	0	1	3	0	1	3	1	3	1	3	0	1	3	1	0	1	36.4	73	24	97	0
211	0	2	37.1534	0	1	0	1	1	0	1	0		0		0		0		0		0	0		0	0		1	1	0		0	0		0	0	0	36.1	90	14	99	0
212	0	2	50.2932	1	1	0	1	0	0	8	0		1	6	0		1	8	0		0	0		0	0		0		0		0	0		0	0	0	39	88	20	98	0
213	0	1	54.9315	0	0	0	1	0	0	3	0		1	2	0		0		1	1	0	0		0	0		0		1	3	0	0		0	0	0	37.4	82	23	96	0
214	0	2	20.4822	0	1	0	0	0	0	3	0		0		1	2	1	3	0		1	0		0	0		1	2	1	2	0	1		0	0	0	36.6	103	16	98	0
215	1	1	72.4575	1	1	0	1	0	0	7	0		0		0		0		0		0	1	7	0	1	7	1	7	0		0	0		0	0	0	37.4	64	10	96	1	20
216	1	2	43.1945	1	1	0	1	0	0	10	0		0		0		0		0		0	1	10	0	1	10	0		0		0	0		0	0	0		110		96	0
217	1	2	15.663	1	1	0	0	0	0	9	0		0		0		0		0		0	1	9	0	1	-1	0		0		0	0		0	0	0					0
218	1	2	7.26849	1	1	0	1	0	0	9	1	9	0		0		0		0		0	0		0	0		0		0		0	0		0	0	0					0
219	1	2	31.1863	0	1	0	0	0	0	4	1	1	0		0		1	2	0		0	0		0	0		1	2	1	3	0	0		0	0	0	38.5	103	18	98	0
220	0	1	38.6301	0	0	0	0	0	0	2	1	0	0		0		0		1	0	0	0		0	0		1	0	1	0	0	0		0	0	0	36.8	60	12	98	0
221	0	2	36.3589	0	0	0	1	0	0	6	0		0		1	6	1	6	0		0	0		0	0		0		0		0	0		0	0	0		103		98	0
222	0	2	24.326	0	0	0	1	0	0	22	1	22	1	22	1	2	1	22	0		0	1	22	0	1	22	0		0		0	0		1	0	1	37.7	91	46	99	0
223	0	2	58.2548	0	1	0	1	0	0	13	1	13	1		1		0		0		0	0		0	0		1		0		0	1		1	0	1	36.9	122		97	0
224	1	1	75.5781	1	1	0	1	0	0	1	0		1	1	0		1	1	0		0	0		0	0		0		0		0	1	1	0	0	0	35.9	66	18	99	1	12
225	0	2	38.1863	0	1	0	1	1	0		0		1		1		0		0		0	0		0	0		1		0		0	1		0	0	0					0
226	0	2	64.5041	0	1	0	1	0	0	5	1	6	1	6	1	3	1	5	0		0	1	3	0	1	3	1	3	1	3	0	1	5	0	0	0	37	91	13	96	0
227	0	2	22.6192	0	0	0	0	0	0	1	1	0	0		0		0		1	0	0	0		0	0		0		0		0	0		0	0	0	37.7	101	18	98	0
228	1	2	21.0466	0	1	0	1	0	0		1		1		1		1		0		0	0		0	0		1		1		0	1		0	0	0	36.5	98	14	98	0
229	0	1	43.9753	1	0	0	1	0	1	4	0		1	4	0		0		0		0	0		0	0		0		0		0	0		0	0	0	35.6	98	22	96	0
230	0	2	33.8849	1	0	0	1	0	1	4	0		1	4	0		0		0		0	0		0	0		0		0		0	0		0	0	0	36.3	85	16	96	0
231	0	1	66.1808	0	1	0	1	0	1	6	1	6	1		0		0		0		0	0		0	0		1		1		0	1		0	0	0	36.8	83	14	99	0
232	0	2	61.1068	1	0	0	1	0	0	3	0		1	3	1	3	1	3	0		1	0		0	0		1	3	1	3	0	1	3	1	0	0	35.8	87	16	98	0
233	0	2	51.9945	1	0	0	1	0	1	1	1	0	0		0		1		0		1	0		0	0		1	1	1	1	0	0		0	0	0	37.8	109	22	97	0
234	0	2	78.4959	0	0	0	1	0	0	4	0		0		0		0		0		0	0		0	0		0		0		0	1	3	0	0	0	37	67	16	98	0
235	0	2	22.0137	0	1	0	1	0	0	6	1		1	6	1	6	0		0		1	0		0	0		1	4	1	4	0	1	6	0	0	0	38.1	95	20	99	0
236	0	2	52.8822	0	1	0	1	0	0	3	0		1	3	1	3	1		0		0	0		0	0		1	3	1	3	0	0		0	0	0	37.5	88	18	99	0
237	0	1	57.4658	0	1	0	1	0	0	4	0		1	4	1	4	1	4	1	4	1	0		0	0		1	4	1	4	0	1	4	0	0	0	36.2	58	22	97	0
238	0	2	70.6164	0	1	0	1	0	0	4	0		1	4	0		0		0		0	0		0	0		0		0		0	1		0	0	0	36.5	89	10	96	0
239	0	2	16.7288	0	0	0	0	0	0	11	1	1	1	11	0		1	1	1	7	0	1	7	0	1	7	1	7	1	7	0	1	7	0	0	0	37.8	105	16	98	0
240	1	2	66.2466	0	1	0	1	0	0	4	1	2	0		0		1	4	0		0	1	0	0	1	0	1	4	0		0	0		1	0	0	39.1	84	12	93	0
241	0	1	6.66027	0	1	0	1	0	0	1	0		0		0		0		0		0	0		0	0		0		0		0	0		1	0	0	36.7	93	36	97	0
242	0	2	48.2	0	1	0	1	0	1	13	1	13	1		1	2	1		0		0	0		0	0		1		1		0	1		1	0	0	38.1	79	20	99	0
243	0	2	29.1425	0	1	0	0	0	0	7	1		0		0		0		0		0	0		0	0		1	7	0		0	0		0	0	0	38.1	77	21	97	0
244	0	1	30.2274	0	1	0	1	0	1	7	0		1	7	0		1	2	0		0	0		0	0		0		0		0	1		0	0	0	36	79	16	97	0
245	0	1	29.6932	1	0	0	0	0	0	11	0		1	10	0		1	0	0		0	0		0	0		0		0		0	1		0	0	0	37.8	67	15	96	0
246	0	1	29.7781	0	0	0	0	0	0	10	1	4	1		0		0		1	10	0	0		0	0		1	10	1	10	0	1	4	0	0	0	37.3	84	9	97	0
247	0	1	65.3342	1	1	0	1	0	0		1		1		1		1		1		0	0		0	0		1		0		0	1		1	0	0	37	99	24	99	0
248	1	1	53.5836	1	0	0	1	0	0	8	1	8	1	7	0		1	7	1	7	0	1	7	0	1	7	1	7	1	7	0	0		1	0	0		87	18	95	1	18
249	0	2	25.926	0	1	0	0	0	0	1	1	1	0		0		1	1	0		0	0		0	0		1	1	1	1	0	1		0	0	0	37.6	66	10	98	0
251	0	2	29.6329	0	0	0	1	0	1	7	1	1	1	2	0		1	1	1	0	0	0		0	0		1	6	0		0	1	4	0	0	0	37.4	70	11	98	0
254	0	2	17.5096	0	0	0	0	0	0	11	1	4	1	11	0		1	6	0		0	1	1	0	1	7	0		0		0	0		0	0	0	37.6	72	18	98	0
255	0	2	34.5644	0	0	0	1	0	0	8	1	8	1	8	0		0		0		0	0		0	0		1	8	1	8	0	1		0	0	0	38.2	79	20	99	0
257	0	1	30.8274	0	0	0	1	0	1	2	1	2	1	2	0		1	2	0		0	0		0	0		0		1	2	0	1	2	0	0	0	37.9	64	11	98	0
258	0	2	2.93425	0	1	0	0	0	0	13	1	8	1	8	0		0		0		0	0		0	0		0		0		0	1		0	0	0	36.8	113		99	0
259	0	2	37.3918	0	1	0	1	0	0	12	1	4	0		0		1	3	1	1	0	0		0	0		1	8	1	8	0	1		0	0	0	37	85		98	0
261	0	1	24.2575	1	1	0	0	0	0	4	0		1	4	0		0		0		0	0		0	0		0		0		0	1		0	0	0	37	93	10	98	0
262	0	2	24.3589	1	1	0	0	0	0	4	0		1	4	0		0		0		0	1	4	0	1	4	1		0		0	1	1	0	0	0	35.9	104	18	98	0
263	0	2	57.3562	0	0	0	1	0	0	3	0		1	3	1	3	1	3	0		0	0		0	0		1		0		0	1	3	1	0	0	36.6	89	22	97	0
264	0	1	40.1671	0	0	0	1	0	0	7	1	5	1	5	0		0		0		0	0		0	0		1	7	1	7	0	1		0	0	0	35.3	78	14	97	0
265	0	1	30.1096	0	0	0	0	0	0	2	1	2	0		0		1	1	0		0	0		0	0		0		1	1	0	0		0	0	0	37.9	97	16	99	0
266	0	1	30.7069	0	0	0	1	0	0	4	1	2	1	2	0		1	4	0		0	0		0	0		1	4	0		0	1	4	0	0	0	37.1	61	18	97	0
267	0	2	21.5562	0	0	0	1	1	0	5	1	5	1	5	1	5	0		1	5	0	0		0	0		1	5	1	5	0	1	5	1	0	0	38.5	107	18	99	0
268	0	1	54.4712	1	1	0	0	0	0	1	0		0		1	1	0		0		0	0		0	0		0		0		0	0		0	0	0	37.6	77	13	98	0
270	1	2	33.8274	1	0	0	1	0	0	9	1		1	9	1	7	1	6	0		0	1	3	0	1	3	1	4	1	4	0	1	9	1	0	0	37.1	103	26	99	0
271	0	2	18.1562	0	1	0	0	0	0	3	1	1	0		0		0		1	3	0	0		0	0		1		0		0	1		0	0	0	37.1	108	16	95	0
272	0	2	26.5397	0	0	0	0	0	0		1		1		0		0		0		0	0		0	1		0		0		0	1		0	0	0	37.4	100	10	98	0
274	0	1	33.3918	0	1	0	0	0	0	2	0		1	2	0		1	1	0		0	0		0	0		0		1	1	0	0		0	0	0	36.8	78	18	98	0
275	0	2	32.4192	1	0	0	0	0	0	0	1		0		0		0		0		0	0		0	0		0		0		0	0		0	0	0	38.2	62	18	98	0
278	0	1	17.0548	1	0	0	1	0	0	16	1		0		1	3	0		0		0	0		0	0		0		1	3	0	1		0	0	0	38.1	80	22	97	0
279	0	2	28.8274	0	0	0	1	0	1	9	1	2	1	6	1	6	1	3	0		0	1	4	0	1	4	1	6	1	9	0	1	6	1	0	0	36.5	111	42	98	0
280	0	2	50.3205	0	0	0	1	0	0	7	0		1	7	0		0		0		0	1		0	1		0		0		0	1	7	0	0	0	35.5	71	19	95	0
281	0	1	41.6548	0	0	0	0	0	0	1	0		0		0		0		1	0	0	0		0	0		0		1	0	0	1	1	0	0	0	38	81	13	96	0
282	0	2	18.1096	0	0	0	0	0	0	27	1		1		1	10	1	10	1	10	0	0		0	0		1	10	1	10	0	1	10	1	0	0	38.3	120	22	99	0
283	0	1	50.1699	0	1	0	1	0	0	2	1	2	0		0		1	2	0		0	0		0	0		1	2	0		0	1	2	0	0	0	37.4	86	14	97	0
284	0	2	43.0877	1	1	0	0	0	0	3	1		0		0		0		1	1	0	0		0	0		0		0		0	1	0	0	0	0	38.6	105	16	98	0
285	0	2	29.2082	0	0	0	1	0	1	1	1	1	0		0		1	1	0		0	0		0	0		0		0		0	0		0	0	0	37.5	92	16	98	0
286	1	1	53.8082	0	0	0	1	0	0	6	1	2	1	3	1	0	1	2	1	0	0	0		0	0		0		1	2	0	1	3	0	0	0	37.8	82	16	95	0
287	0	2	42.9507	0	0	0	1	0	1	3	1	0	1	0	0		0		0		0	0		0	0		0		1	0	0	1	3	0	0	0	38.7	89	17	98	0
288	0	2	61.9863	0	0	0	0	0	0	4	0		1	4	0		1	4	0		0	0		0	0		0		0		0	1	4	0	0	0	37.8	100	16	97	0
289	0	1	.90137	0	1	0	0	0	0	1	1	1	0		0		0		0		0	0		0	0		1	0	0		0	0		0	0	0	38	120	26	98	0
290	0	2	3.96712	0	0	0	0	0	0	4	1	3	1	3	0		1	3	0		1	0		0	0		1	3	1	3	0	1		0	0	0	37.8	97	26	97	0
291	0	2	46.6521	0	0	0	1	0	0	6	0		1	4	0		0		0		0	0		0	0		0		1	6	0	1	3	0	0	0	36.6	74	18	98	0
292	0	2	43.8603	0	0	0	1	0	0	10	1	6	1	4	1	2	1	10	0		0	1	5	0	1	5	1	10	0		0	0		0	0	0	37.7	135	16	99	0
293	1	2	54.4986	0	1	0	1	0	0	4	0		0		0		0		0		0	0		0	0		0		1	0	0	0		0	0	0	37.9	107	22	99	0
294	0	1	58.7041	1	1	0	0	0	0	3	1	1	1	3	0		1	3	0		0	0		0	0		0		1	3	0	1		1	1	0	36.8	89	16	97	0
295	0	2	31.0959	0	0	0	1	0	1	3	1	3	1	3	1	1	0		0		0	0		0	0		1	2	1	1	0	1		0	0	0	38.3	84	17	97	0
296	0	2	39.5397	0	0	0	1	0	0	8	0		1	6	1	4	0		1	4	0	0		0	0		0		0		0	1	4	0	0	0	37.7	77	20	98	0
297	0	2	42.8082	0	0	0	0	0	0	3	0		0		0		0		0		0	0		0	0		1	3	1	1	0	1	1	0	0	0	37.9	93	12	98	0
298	0	1	31.6603	0	0	0	1	0	1	5	1	4	0		0		1	4	0		0	0		0	0		1	4	0		0	1	5	0	0	0	38.1	88	10	95	0
300	0	1	49.4027	0	0	0	0	0	0	4	0		1	4	0		0		0		0	0		0	0		0		0		0	1	4	0	0	0	36.1	98	18	99	0
301	0	1	12.3151	0	1	0	0	0	0	4	1	4	0		0		0		0		0	0		0	0		0		1	3	0	0		0	0	0	39.5	91	28	97	0
302	0	1	73.8466	0	0	0	1	1	1	26	0		1	26	1	26	0		0		0	0		0	0		1	24	0		0	1		0	0	0	35.8	85	23	94	0
303	0	2	29.9562	0	0	0	1	0	0	3	1	3	1	2	0		1	3	0		0	0		0	0		0		1	3	0	1	2	0	0	0	37.7	100	14	97	0
304	1	1	15.8575	0	1	0	0	0	0	2	0		0		1	2	0		0		0	1	2	0	1	2	0		0		0	0		0	0	0	37.7	80	20	98	0
306	0	2	39.8658	0	1	0	1	0	1	2	0		1	1	0		0		1	2	0	0		0	0		0		0		0	1	1	0	0	0	37.4	87	20	97	0
307	0	1	7.69589	0	0	0	1	0	0	0	1		1		0		0		0		1	0		0	0		0		1		0	0		0	0	0	38.1	101	28	98	0
308	0	1	40.074	0	1	0	0	0	0	10	0		1	10	0		0		1	3	0	0		0	0		0		0		0	1		0	0	0	37.2	100	18	98	0
309	0	1	40.8795	0	0	0	0	0	0	23	0		1	4	1	4	1	23	0		0	0		0	0		1	23	1	23	0	0		1	0	0	37.7	105	32	96	0
310	0	2	16.9425	0	0	0	0	0	0	5	1	1	1	1	1	1	0		0		0	0		0	0		1		1	5	0	0		1	0	0	38	85	16	99	0
311	0	1	33.0493	0	0	0	1	0	1	7	1	7	1	7	1	7	0		0		0	0		0	0		1	7	1	0	0	1		0	0	0	36.9	78	15	95	0
312	0	1	59.2137	1	0	0	0	0	0	10	0		1	10	0		1	10	1	10	0	0		0	0		1	10	1	10	0	1	10	0	0	0	36.8	75	14	96	0
313	0	2	24.937	0	0	0	1	0	0	3	0		0		1	2	0		0		0	0		0	0		0		1	3	0	1	3	0	0	0	36.8	120	20	98	0
316	1	2	12.9233	0	0	0	1	0	0	2	1	1	1	1	1	1	0		1	2	0	0		0	0		1	2	0		0	1	1	0	1	0	37	108	25	99	0
317	0	1	37.4931	0	1	0	1	0	0	3	1	3	1		1	2	0		0		0	0		0	0		0		1		1	1		0	0	0	36.9	98	20	96	0
318	0	2	21.4548	1	1	0	1	0	0	24	1		0		1	12	0		1	4	0	0		0	0		0		0	4	0	1	4	1	0	0	38.1	89	24	99	0
319	0	2	53.9507	0	0	0	0	0	0	6	1	6	1	6	1	6	1		0		0	0		0	0		1	6	1		0	1		0	0	0	37.1	68	22	97	0
320	0	1	43.3041	0	1	0	1	0	0	5	1	5	1	3	0		0		1	0	0	1		0	1		1		1	5	0	1	5	0	0	0	36.5	95	18	97	0
321	0	2	45.6822	0	0	0	0	0	0	14	0		0		0		1	14	1	0	0	1	1	0	1	1	0		0		0	1	3	0	0	0	37	110	16	97	0
322	0	2	20.5315	0	1	0	1	0	1	3	0		0		1	3	0		0		0	0		0	0		0		1	3	0	1		0	0	0	36.8	90	18	99	0
323	0	2	41.9233	0	1	0	0	0	0	3	0		1	3	0		1	3	0		0	0		0	0		1		0		0	1	3	0	0	0	37.2	68	10	99	0
324	0	2	47.2329	0	1	0	0	0	0	7	1		0		1	7	0		1	5	0	0		0	0		1	2	0		0	0		0	0	0	38.8	107	18	98	0
326	0	2	37.189	0	0	0	1	0	1	3	1	3	1	1	1	1	1	1	1	1	0	1	1	0	0		1	3	1	3	0	1	1	1	0	0	37.5	90	21	99	0
327	0	2	31.3589	0	1	0	1	0	1	1	1	1	1	1	1		0		0		0	0		0	0		1		0		0	1		0	0	0	37	110	24	98	0
328	1	2	60.411	1	1	0	1	0	0	2	1		0		0		0		0		0	0		0	0		0		1	2	0	0		0	0	0	38.3	91	16	97	1	18
329	0	2	31.9589	1	0	0	1	0	0	4	1	4	1	4	0		1	4	1	1	0	0		0	0		1	3	0		0	1	4	0	0	0	35.5	86	18	99	0
331	0	2	19.937	0	0	0	1	0	0	5	1	5	1	5	0		1	5	0		0	0		0	0		1	5	1	5	0	1	5	0	0	0	38	106	18	99	0
332	0	2	36.9233	0	0	0	0	0	0	20	1		0		1	5	1	5	0		0	0		0	1	2	1		1	5	0	1	8	0	0	0	38.1	125	10	99	0
333	0	2	48.9507	0	0	0	1	0	0	6	1	5	1	0	0		1	1	0		0	0		0	0		1	0	0		0	0		0	0	0	37.3	95	20	99	0
334	0	2	20.2548	0	0	0	1	1	0	3	1	3	1	1	1	1	1	3	1	0	0	1	0	0	1	0	1	0	1	3	0	1	1	0	0	0	35.8	91	16	99	0
335	0	1	35.2219	0	0	0	0	0	0	3	0		0		0		0		0		0	0		0	0		0		1	3	0	1		0	0	0	37.7	81	14	98	0
337	0	2	36.9315	0	0	0	0	0	0	4	0		0		0		0		0		0	0		0	0		0		0		0	1	4	0	0	0	37.5	107	26	98	0
338	0	1	18.5288	1	1	0	0	0	0	15	0		1	15	0		0		0		0	0		0	0		0		0		0	0		0	0	0	37.9	93	16	97	0
340	0	1	25.2	1	1	0	1	0	1	12	0		1	3	0		1	3	1	12	0	0		0	0		0		1	3	0	1	3	0	0	0	37.7	108	18	98	0
342	0	2	50.1918	0	1	0	1	0	0	3	0		0		1	0	0		0		0	0		0	0		0		1	2	0	1	3	0	0	0	37.6	80	17	98	0
343	0	2	25.8	0	0	0	1	0	0	10	1	10	1	2	0		1	10	0		0	0		0	0		1	5	1	10	0	0		0	0	0	37	88	16	98	0
345	0	2	31.9233	0	0	0	1	0	0	3	0		0		1	3	1	3	0		0	0		0	0		1	4	1		0	1		1	0	0	37	64	18	97	0
346	0	2	43.4274	0	0	0	0	0	0	19	1	12	0		1	12	1		0		0	0		0	0		1		1	19	0	1	12	0	0	0	37.5	95	28	98	0
347	0	2	62.4384	0	0	0	0	0	0	8	1	2	1		0		1	2	0		0	0		0	0		1	8	1	2	0	1	2	0	0	0	35.2	67	14	98	0
348	0	2	26.6521	0	1	0	0	0	0	7	1	7	0		0		0		0		0	0		0	0		1	7	0		0	1	2	0	0	0	36.4	104	12	99	0
349	0	1	59.0055	0	0	0	0	0	0	7	1	7	1		0		0		0		0	0		0	0		1	7	1	7	0	0		0	0	0	34.5	106	18	97	0
350	0	1	53.2849	0	0	0	0	0	0	2	1	2	1	2	0		1	2	0		0	0		0	0		1	2	1	2	0	0		0	0	0	39	108	16	97	0
351	0	2	.030137	0	1	0	1	0	0	13	0		0		0		0		1	3	0	0		0	0		0		0		0	1		0	0	0	36.3	106	18	98	0
352	0	1	40.5233	0	0	0	1	0	0	2	0		0		1	2	0		0		0	0		0	0		0		0		0	0		0	0	0	35.8	102	24	97	0
353	0	1	25.7178	0	1	0	0	0	0	5	0		0		1	5	0		0		0	0		0	0		0		1	5	0	1		1	0	0	37.5	90	16	98	0
354	0	2	22	0	0	0	1	0	1	7	1	1	1	7	1	7	1	7	1	1	0	0		0	1	1	1	5	1	5	0	0		0	0	0	37.4	75	16	99	0
356	0	2	12.926	0	0	0	1	0	0	3	1	0	1	2	1	2	0		1	1	0	0		0	0		1	3	0		0	1	2	0	0	0	37	108	24	99	0
358	0	1	41.5123	0	1	0	0	0	0	5	1	1	1	5	0		1	5	0		0	1		0	0		0		0		0	1		0	0	0	38.9	85	24	95	0
359	0	1	33.5507	0	0	0	0	0	0	18	0		0		0		0		0		0	1	18	0	1	18	0		0		0	0		0	0	0	37.2	68	16	99	0
360	0	1	52.4	0	1	0	1	0	0		0		0		0		1		0		0	0		0	0		0		0		0	1		0	0	0	35.5	62	20	99	0
361	0	2	66.7206	0	0	0	1	1	0		0		0		0		0		0		0	1		0	1		0		0		0	0		0	0	0	38	55	24	97	0
362	0	2	34.9068	0	1	0	0	0	0	15	0		1	15	0		0		0		0	0		0	0		0		1	15	0	0		1	1	0	37.3	75	22	99	0
364	0	2	42.5452	0	1	0	1	0	1	13	0		1		0		0		0		0	0		0	0		0		1	13	0	1		0	0	0	35.8	68	12	97	0
365	0	2	16.1726	0	0	0	1	0	1	22	0		1	22	1	22	0		0		0	0		0	0		0		0		0	0		0	0	0	37.5	100	16	98	0
368	0	1	29.5315	0	0	0	1	0	1	5	1	5	0		0		1	2	0		0	0		0	0		0		1	2	0	1	2	0	0	0	36.5	67	18	98	0
371	0	2	44.6384	0	0	0	1	0	0		0		0		0		0		0		0	0		0	0		0		1		0	0		0	0	0	37.6	95	10	99	0
372	0	1	50.3123	1	0	0	0	0	0	1	0		1	1	0		1		0		0	0		0	0		1		0		0	1	0	0	0	0	37.5	74	14	97	0
374	0	2	56.2384	0	1	0	1	0	1	0	0		0		0		0		0		0	0		0	0		0		0		0	0		0	0	0	36	86	12	99	0
375	0	2	42.8164	0	0	0	1	0	1	15	0		1		0		0		0		0	0		0	0		0		0		0	1		0	0	0	37.7	100	15	97	0
376	1	2	29.1288	0	0	0	1	0	0	20	0		0		0		0		1	3	0	0		0	0		0		0		0	1		0	0	0	36.3	106	18	98	0
377	0	2	50.3918	0	0	0	1	0	0	5	1		1		1		0		1		0	0		0	0		1		0		0	1		1			36.7	105	20	97	0
378	1	1	61.8685	1	1		0			0	1		1		1		0		0		0	0		0	0		1		1		0	0		1			38.9	88	20	94	1	16
379	0	1	67.1315	0	0	0	1	0	0	4	0		0		0		0		0		0	0		0	0		0		0		0	0		0	0	0	36.9	70	16	99	0
380	0	2	48.9616	0	0	0	0	0	0	15	1	6	0		0		1	15	1		0	0		0	0		1	6	1	15	0	1	15	1	0	0	37.3	37	16	100	0
381	0	1	27.1699	0	0	0	0	0	0	8	1	8	1	8	0		1	8	0		0	1	8	0	1	8	1	8	1	8	0	0		1	0	0	38.5		28	100	0
382	0	1	18.4959	0	0	0	0	0	0	6	1	6	1	6	1	2	1	6	0		0	1	0	0	1	0	0		0		0	0		1	0	0			28		0
383	0	2	55.926	0	0	0	1	0	0	0	1		1		1		0		0		0	0		0	0		0		0		0	1		1	0	0	38.5	116	20	95	0
384	0	2	54.0027	0	0	0	0	0	0	8	0		1	8	0		0		0		0	0		0	0		0		0		0	1		0	0	0	37.8	64	19	98	0
385	0	2	39.2164	0	0	0	0	0	0	5	0		1	2	0		1	2	0		0	0		0	0		0		1	5	0	1	2	0	0	0	37.7	87	16	98	0
386	0	2	45.8192	0	0	0	1	0	0	14	1	0	1	14	0		0		1		0	0		0	0		0		0		0	0		0	0	0	36	80	16	99	0
387	0	2	64.0438	0	1	0	1	0	0	2	0		0		0		0		0		0	0		0	0		0		1	2	0	0		0	0	0	36.3	84		97	0
388	0	2	44.5534	0	0	0	0	0	0	3	0		1	3	0		1	3	0		0	0		0	0		1	3	1	3	0	1	3	0	0	0	36.8	79	14	99	0
389	0	2	28.8548	0	0	0	1	0	1	10	0		1	10	0		0		0		0	0		0	0		0		0		0	1	9	0	0	0	37.3	86	17	99	0
390	0	1	22.8247	0	0	0	1	0	0	2	1	0	1	1	1	2	1	2	1	2	0	1	2	0	0		1		0		0	1	3	0	0	0	37.5	87	15	98	0
391	1	2	42.2384	1	0	0	0	0	0	5	0		1	5	0		0		0		0	0		0	0		0		0		0	1	5	1	0	0	36.7	60	14	99	0
392	0	2	55.926	0	1	0	1	0	0		1		1		1		0		0		0	0		0	0		0		0		0	1		1	0	0	36.9	116	20		0
393	0	2	26.2164	0	0	0	0	0	0	14	1	1	1	14	0		1	1	0		0	0		0	0		0		1	1	0	0		1	0	0	39.3	114	20	99	0
395	0	2	48.0795	0	0	0	0	0	0	0	1	5	0		0		1	5	0		0	0		0	0		0		1	5	0	0		0	0	0	38	59	16	97	0
396	0	1	68.6356	1	0	0	1	0	0	4	1	4	0		0		1	4	1	1	0	0		0	0		1	4	1	4	0	0		0	0	0	35.4	88	12	98	0
397	0	2	44.1014	0	1	0	0	0	0	8	0		1	7	0		1	8	1	2	0	0		0	0		0		0		0	1	8	0	0	0	38	84	16	99	0
398	0	1	31.8384	1	0	0	0	0	0	1	0		0		0		0		0		0	0		0	0		0		0		0	0		0	0	0	37.7	74	16	98	0
399	0	1	19.4438	0	0	0	0	0	0	7	1	2	0		0		1	3	0		0	0		0	0		1	3	1	3	0	0		0	0	0	38.7	87	17	98	0
402	0	2	23.0274	0	1	0	0	0	0	8	0		0		1	8	0		0		0	0		0	0		0		0		0	1		1	0	0	37.5	87	14	99	0
403	0	1	41.2192	1	0	0	1	0	1	11	0		1	7	0		1	4	0		0	0		0	0		1	11	0		0	1	1	0	0	0	35	71	14	98	0
404	0	2	30.0767	1	1	0	0	0	0	3	0		0		0		0		0		0	0		0	0		0		0		0	0		0	0	0	37.8	90	20	99	0
406	0	1	21.4356	0	1	0	1	0	1	3	0		0		0		1	3	0		0	0		0	0		0		0		0	0		0	0	0	35.9	52	16	98	0
407	0	2	49.6931	0	0	0	1	0	1	0	0		0		0		1		0		0	0		0	0		0		1	3	0	0		0	0	0	35.1	60	18	97	0
409	0	1	16.2521	0	1	0	0	0	0	5	0		1	5	0		1	5	0		0	0		0	0		1	5	0		0	1	5	0	0	0	37.9	96	14	98	0
411	0	2	38.2493	0	0	0	0	0	0	5	1	0	0		0		1	5	0		0	0		0	0		1	1	1	0	0	1	2	0	0	0	37	103	18	99	0
413	0	2	56.1644	0	0	0	0	0	0	4	1	4	0		0		1	3	1	4	1	0		0	0		0		0		0	0		0	0	0	37.1	110	20	97	0
414	0	2	36.4521	0	0	0	0	0	0	4	1	1	0		0		1	1	0		0	0		0	0		1		1	2	0	1	4	0	0	0	38.1	98	18	99	0
415	0	1	44.7644	0	0	0	0	0	0	7	1	7	1	1	0		1	4	0		0	1	1	0	0		0		1	6	0	1		0	0	0	39.2	95	18	97	0
416	1	2	48.0521	1	1	0	1	0	1	9	0		0		0		0		0		0	1	7	0	1	7	0		0		0	0		0	0	0	35.7	110	18	98	0
417	1	1	48.0219	1	1	0	0	0	0	14	1	14	0		0		1	14	0		0	0		0	0		0		0		0	0		0	0	0	36.2	76	14	97	0
418	1	1	46.6164	1	1	0	0	0	0	16	1	1	1	4	0		1	2	1	1	0	0		0	0		1	7	1		0	1		0	0	0	36	108	14	98	0
419	1	2	44.0466	1	0	0	1	0	0	15	1	3	1	10	1	10	1	13	1	12	0	0		0	0		1	15	1	13	0	1	13	0	0	0	37.2	74	18	97	0
420	1	2	7.8137	0	0	0	0	0	0	6	0		0		0		0		0		0	0		0	0		0		0		0	0		0	0	0	37.1	76	16	99	0
421	1	2	48.5836	1	1	0	0	0	0	10	1	3	0		0		1	3	1	10	0	0		0	1	10	1	10	1	8	0	0		0	0	0	35.6	79	14	97	0
422	0	1	37.0493	0	0	0	1	0	1	1	0		1	0	0		0		1	1	0	1	1	0	1	1	0		1	0	0	1		1	0	0	37.8	93	22	98	0
423	1	1	31.6356	1	0	0	0	0	0	8	0		0		0		0		0		0	0		0	0		0		0		0	0		0	0	0	36.8	60	16	97	0
424	0	2	17.0959	0	1	0	1	0	1	8	0		1	6	0		1	8	0		0	0		0	0		0		0		0	1		0	0	0	36.9	76	17	99	0
425	0	2	32.4082	0	1	0	1	0	0	4	0		1	3	0		1	2	1	4	0	0		0	0		0		1	2	0	0		0	0	0	36.1	85	20	98	0
426	0	1	52.7397	0	0	0	0	0	0	10	0		0		1	10	1	10	0		0	0		0	0		0		0		0	0		0	0	0	36.1	80	14	98	0
427	0	1	68.5205	0	0	0	1	0	0	3	1	3	1	3	1	3	1	3	0		0	0		0	0		0		0		0	0		1	0	0	38.5	74	14	98	0
428	0	1	39.4384	0	0	0	1	0	1	7	0		1	7	1	6	1	6	1		0	0		0	0		1	3	1	7	0	1	6	1	0	0	36.9	96	28	97	0
429	0	2	54.1781	0	1	0	1	0	0	3	0		0		0		1	1	0		0	1	1	0	0		1	1	0		0	1	3	0	0	0	36.3	59	20	99	0
430	0	2	32.5973	0	0	0	0	0	0	5	1	0	0		1		1	0	0		0	0		0	0		1	0	1	0	0	0		0	0	0	40	130	18	99	0
431	0	2	32.5288	0	1	0	1	0	0	2	0		0		0		0		0		0	0		0	0		0		1	2	0	0		0	0	0	37.2	66	12	97	0
432	1	1	14.3315	1	0	0	0	0	0	3	1	1	1	2	0		1	3	0		0	0		0	0		1	3	1	2	0	0		0	0	0	37.1	78	21	97	0
433	0	2	20.1781	1	0	0	0	0	0	2	1		0		0		1	2	0		0	0		0	0		1	2	0		0	1		0	0	0	37.6	100	12	98	0
434	0	1	12.3233	1	0	0	0	0	0	0	0		0		1	0	0		0		0	0		0	0		1	1	1	1	0	0		0	0	0	37.5	88	25	97	0
435	0	2	23.9616	0	0	0	1	0	0	2	1	0	0		0		0		1	1	0	0		0	0		1	3	0		0	1	1	0	0	0	37.8	86	12	98	0
436	0	1	36.5918	1	1	0	0	0	0	1	0		0		0		0		0		0	0		0	0		0		1	1	0	0		0	0	0	37.1	92	18	98	0
437	0	1	8.50411	1	1	0	0	0	0	2	0		0		0		0		0		0	0		0	0		0		0		0	1		0	0	0	36.6	78	16	97	0
438	0	1	5.1863	1	1	0	0	0	0	2	0		0		0		0		0		0	0		0	0		0		0		0	1		0	0	0	35.3	95	18	98	0
439	0	2	50.0438	0	0	0	0	0	0	2	1	2	0		0		1	2	0		0	1	2	0	1	2	1	2	1	2	0	0		0	0	0	37.8	100	20	97	0
440	0	1	40.3589	0	1	0	0	0	0	2	1	1	0		0		1	1	1	1	0	0		0	0		1	1	1	1	0	0		0	0	0	40.7	106	22	97	0
441	0	2	51.3123	1	0	0	0	0	0	7	0		0		0		1	1	0		0	0		0	0		0		1	7	0	0		0	0	0	36.8	90	16	97	0
442	0	1	62.5918	0	0	0	1	0	0	12	0		1	12	0		0		0		0	0		0	0		0		0		0	1		0	0	0	36.5	108	14	97	0
443	0	1	37.6767	0	1	0	0	0	0	7	0		1	7	0		1	7	0		0	1	7	0	0		0		1	3	0	1		0	0	0	37.5	88	17	98	0
444	0	2	52.526	0	0	0	0	0	0	12	1		0		0		1	12	1	4	0	0		0	0		1	12	1	12	0	1	12	0	0	0	37.9	64	16	99	0
445	0	1	27.989	1	0	0	0	0	0	2	0		0		0		0		0		0	0		0	0		0		0		0	0		0	0	0	37.8	87	18	98	0
446	0	1	31.7452	1	0	0	1	0	0	1	0		1		0		1	0	1		0	0		0	0		1		1	1	0	1	0	1	0	0	37.6	76	10	97	0
447	1	1	63.6301	0	1	0	1	0	0	12	0		0		0		1	1	0		1	1	7	0	1	7	1	12	1	12	0	0		1	0	0	37.2	105	19	95	1	1
448	0	1	7.71781	0	0	0	0	0	0	6	1	6	0		0		0		1	1	1	0		0	0		1	6	1	1	0	1	6	0	0	0	36.4	67	24	99	0
449	0	2	27.3397	0	0	0	0	0	0	4	1		1	2	1	2	1	2	1	6	1	0		0	0		1	0	1	0	0	1		0	0	0	38.2	78	20	98	0
450	0	2	50.4575	0	0	0	0	0	0	0	0		1	0	0		0		0		0	0		0	0		1	0	1	0	0	0		0	0	0	37.8	72	22	98	0
451	0	2	57.5753	0	0	0	0	0	0	6	0		0		0		0		0		0	0		0	0		0		0		0	0		0	0	0	37.2	97	20	98	0
452	1	2	62.9616	0	1	0	0	0	0	7	0		0		0		0		0		0	0		0	0		0		0		0	0		0	0	0	35.4	79	16	96	0
453	1	2	42.3315	0	0	0	0	0	0	5	1	5	0		0		1	5	0		0	0		0	0		1	5	1	5	0	1	5	0	0	0	36.9	94	16	98	0
454	0	1	52.9918	0	0	0	1	0	1	3	1	3	0		0		0		0		0	0		0	0		0		0		0	0		0	0	0	36.2	98	24	98	0
455	0	2	32.4384	1	0	0	0	0	0	7	0		0		0		0		0		0	0		0	0		1	7	1	7	0	1		0	0	0	36.5	60	14	98	0
456	0	1	32.4384	1	0	0	1	0	1	20	0		0		0		0		0		0	0		0	0		0		0		0	1		0	0	0	36.2	78	12	98	0
457	0	2	20.5014	0	1	0	1	0	0	5	0		0		1	5	0		0		0	0		0	0		0		0		0	0		0	0	0	37.2	124	13	99	0
458	0	2	41.7507	1	0	0	1	0	0	15	0		0		0		0		0		0	0		0	0		0		1	3	0	1	3	0	0	0	37	52	15	98	0
459	1	2	4.50959	1	0	0	1	0	0	6	1	1	1	1	0		0		0		0	0		0	0		0		0		0	1	1	0	0	0	38				0
461	0	1	47.0247	0	0	0	1	0	1	7	0		0		1	1	1	7	1	0	0	0		0	0		1	7	1	7	0	1	0	0	0	0	37.5	75	14	96	0
462	0	2	47.7863	0	1	0	0	0	0	6	1	6	1	5	0		0		0		0	0		0	0		1	5	1	6	0	1	5	0	0	1	38.7	108	14	98	0
463	1	2	27.9699	0	0	0	0	0	0	2	1	1	0		0		1	2	1	0	0	0		0	0		1	1	1	1	0	0		0	0	0	39.3	118	14	99	0
464	1	1	.468493	1	0	0	0	0	0	2	1	2	1	2	0		0		0		0	0		0	0		0		0		0	0		0	0	0	36.5				0
465	0	2	32.8521	1	0	0	1	0	0	1	0		1	1	1	1	1	1	0		0	0		0	0		0		1	1	0	1		0	0	0	37	81	12	97	0
466	0	2	29.1671	1	0	0	0	0	0	2	1		0		0		0		0		0	0		0	0		0		0		0	1	2	0	0	0	38.5	86	18	98	0
467	1	2	29.1808	0		0	0	0	0	11	0		0		0		0		0		0	0		0	0		0		0		0	0									0
468	0	2	35.863	0	1	0	1	0	0	2	1	2	0		0		0		0		0	0		0	0		1	2	1	2	0	1	2	0	0	0	36.7	89	13	98	0
470	0	1	26.1534	0	1	0	1	0	1	6	0		0		0		0		0		0	0		0	0		0		0		0	0		0	0	0	36	99	11	99	0
472	0	1	54.4301	0	1	0	1	0	0	20	0		1	10	1	5	0		1	2	0	0		0	0		1	5	1	3	0	0		0	0	0	37	75	24	98	0
473	0	2	39.9014	0	0	0	0	0	0	8	1	1	1	2	1	1	1	1	1	6	0	0		0	1	1	1	1	1	7	0	1	1	0	0	0	38.1	91	12	98	0
474	0	1	34.9096	0	1	0	0	0	0	4	0		0		0		0		0		0	0		0	0		0		0		0	0		0	0	0	37.1	90	12	99	0
475	1	1	45.2822	1	1	0	0	0	0	12	1	10	0		0		0		1	7	0	1	7	0	0		1	12	0		0	1		0	0	0	35.8	63	14	97	0
477	0	1	24.0192	0	1	0	1	0	0	20	1	8	1	13	0		1	10	0		0	1	10	0	1	10	0		0		0	1		0	0	0	35.9	79	22	97	0
478	0	1	35.2767	1	0	0	0	0	0	0	0		0		0		0		0		0	0		0	0		0		0		0	0		0	0	0	36.5	86	16	99	0
479	0	1	33.126	0	1	0	0	0	0	11	1	13	1	11	0		0		1	2	0	0		0	0		0		0		0	0		0	0	0	36.2	77	16	99	0
480	0	1	43.326	1	0	0	0	0	0	6	0		1	6	0		0		0		0	0		0	0		0		0		0	0		0	0	0	36.1	67	20	98	0
481	0	2	11.8466	0	0	0	0	0	0	3	1	3	1	3	0		0		0		1	0		0	0		0		1	3	0	1		0	0	0	38.9	126	26	98	0
482	0	1	26.4164	0	0	0	1	0	0	2	0		1	2	1	2	1	0	1	2	0	0		0	0		1	0	1	2	0	1	2	0	0	0	36.5	79	18	97	0
484	0	2	43.1753	0	0	0	0	0	0	6	0		1	6	0		0		0		0	1	6	0	0		0		0		0	0		0	0	0	36.7	84	16	100	0
485	0	1	73.7288	0	1	0	0	0	0	2	1	2	1	2	1	2	1	2	0		0	0		0	0		0		0		0	0		0	0	0	39	109	24	97	0
486	0	1	34.5397	0	0	0	0	0	0	10	0		1	10	1	4	0		0		0	0		0	0		0		0		0	0		0	0	0	37.8	87	18	98	0
487	0	2	35.1178	1	0	0	0	0	0	1	1	6	1	1	1		0		0		0	0		0	0		1	1	1	10	0	0		0	0	0	37	93	20	100	0
488	0	1	47.9315	0	0	0	1	0	1	3	0		1	3	1	1	0		0		0	0		0	0		0		0		0	1		0	0	0	37.2	84	18	99	0
489	0	2	40.7699	0	0	0	1	0	0	4	0		1	4	1	1	0		0		0	1	1	0	1	1	1	3	0		0	0		1	0	0	36.5	71	24	99	0
490	0	2	56.7425	0	0	0	0	0	0	8	0		1	8	0		0		0		0	0		0	0		1	6	0		0	0		0	0	0	37.5	88	17	100	0
491	0	2	55.663	0	1	0	0	0	0	4	1	4	1	1	1	1	0		1	1	0	0		0	0		1	4	0		0	0		0	0	0	40.4	88	20	98	0
492	0	2	23.2082	0	0	0	0	0	0	3	0		1	3	1	3	0		0		0	0		0	0		1	3	1	3	0	1		0	0	0	37.8	88	20	98	0
493	0	2	43.9452	0	1	0	1	0	1	7	0		1	7	0		1	7	0		0	0		0	0		1	7	0		0	0		0	0	0	37.6	84	24	98	0
494	0	1	28.8548	0	0	0	0	0	0	0	1		0		0		0		0		0	0		0	0		0		0		0	0		0	0	0	38.2	82	15	98	0
495	0	2	41.0055	0	0	0	0	0	0	7	0		0		0		0		0		0	0		0	0		0		1	7	0	1	7	0	0	0	37.8	86	14	99	0
496	0	2	55.3014	0	0	0	1	0	0	3	1	3	0		0		1	3	1	3	0	0		0	0		1	3	0		0	0		1	0	0	37	90	15	100	0
497	0	1	45.9452	0	0	0	0	0	0	5	1	1	1	2	0		1	5	0		0	0		0	0		0		0		0	1		0	0	0		65	14	100	0
498	0	2	31.6548	0	0	0	1	0	0	14	1	0	0		0	0	0		0		0	0		0	0		0		0		0	0		1	0	0		120	17	98	0
499	0	2	35.8849	0	1	0	1	0	0	6	0		1	6	0		0		0		0	0		0	0		1	3	1	3	0	1	2	1	1	0	37.5	66	20	99	1	1
500	0	1	22.2521	0	0	0	1	0	0	9	1	1	1	9	1	1	1	5	1	1	1	0		0	1	5	1	5	0	1	0	0		1	0	0	36.6	97	40	98	1	1
501	0	1	59.0603	1	1	0	1	0	0	2	0		0		0		0		0		0	0		0	0		0		0		0	1	2	0	0	0					0
502	0	2	38.8493	1	0	0	1	0	0	3	0		0		0		0		0		0	0		0	0		1	0	1	0	0	1		0	0	0					0
503	0	1	40.589	1	0	0	0	0	0	14	0		0		0		0		0		0	0		0	0		0		0		0	1		0	0	0					0
504	0	2	64.5014	1	0	0	1	0	0	3	0		0		0		0		0		0	0		0	0		0		0		0	0		0	0	0					0
506	0	2	33.2384	1	0	0	0	0	0	6	0		1	6	0		0		0		0	0		0	0		0		1	4	0	1		0	0	0					0
511	0	2	33.5671	1	0	0	0	0	0	3	0		0		0		0		1	2	0	0		0	0		1	3	1	3	0	0		0	0	0					0
514	0	2	53.8795	1	0	0	1	0	1	15	1	9	1	15	0		0		0		0	0		0	0		0		0		0	0		0	0	0					0
515	0	2	28.9616	1	0	0	0	0	0	0	0		0		0		0		0		0	0		0	0		0		0		0	0		0	0	0					0
516	0	2	55.1123	1	0	0	1	0	0	2	0		0		0		0		0		0	0		0	0		0		1	2	0	0		0	0	0					0
520	0	1	44.3151	0	1	0	1	0	1	3	1	3	1	3	0		1	3	0		0	0		0	0		1	3	1	3	0	0		0	0	0	35.6	81	16	97	0
521	0	2	25.7589	0	0	0	1	0	1	3	0		1	3	0		1	3	1	0	0	0		0	0		1	3	1	3	0	0		0	0	0	35.4	96	14	98	0
524	0	2	31.3425	1	0	0	0	0	0	2	0		0		0		0		0		0	0		0	0		0		0		0	0		0	0	0	37	78	20	98	0
525	0	2	45.1534	1	0	0	1	0	0	18	0		0		1	7	0		0		0	0		0	0		0		0		0	0		1	0	0	36.3	103	20	99	0
526	0	2	33.8986	0	0	0	0	0	0	5	0		1	3	0		0		0		0	0		0	0		0		0		0	1	1	0	0	0	36.9	70	30	98	0
527	0	2	44.5507	0	1	0	1	0	1	5	0		0		0		1	3	0		0	0		0	0		1	5	1	3	0	1	4	0	0	0	37.5	74	14	98	0
528	0	1	35.3452	0	0	0	1	0	1	6	0		1	3	0		0		1	6	0	0		0	0		0		1	4	0	1		0	0	0	36	65	6	97	0
529	1	2	52.2932	0	0	0	1	0	0	5	0		1	5	0		0		0		0	0		0	1	2	1	5	1	5	0	1	5	0	0	0	37.1	89	14	98	0
530	0	2	39.2438	0	0	0	1	0	0	4	0		0		0		1	4	0		0	0	1	0	1	1	1	4	1	4	0	1		0	0	0	37.5	85	22	98	0
531	0	2	44.2493	0	0	0	0	0	0	8	1	7	1	8	1	3	1	7	0		0	0		0	0		0		1	8	0	1	7	0	0	0	37.9	70	24	98	0
532	0	2	29.7233	1	0	0	1	0	0	3	1		0		0		0		0		0	0	3	0	1	3	0		0		0	0		0	0	0	38.6	80	11	96	0
533	0	2	40.7836	0	0	0	1	0	0	8	0		0		1	8	0		0		0	0		0	0		0		0		0	0		1	0	0	37.6	87	20	98	0
534	0	2	32.0932	0	1	0	1	0	1	18	0		0		0		0		0		0	0		0	0		0		0		0	1	7	0	0	0	37.6	78	12	98	0
536	0	2	70.6575	0	0	0	1	0	0	10	0		1	10	1	10	0		0		1	0		0	0		1	4	0		0	1	10	1	0	0	35.6	82	14	97	0
537	0	2	33.4575	0	0	0	0	0	0	3	1	2	1	1	0		0		0		0	0		0	0		0		0		0	0		0	0	0	38	80	19	99	0
538	0	1	56.6931	1	0	0	0	0	0	5	0		0		0		1	3	0		0	0	5	0	0		0		1	3	0	1	3	0	0	0	36.3	83	14	98	0
539	0	2	36.2932	0	0	0	0	0	0	4	0		1	4	1	4	1	4	0		0	0	4	0	0		1	4	1	4	0	1	4	0	0	0	37.1	81	22	99	0
540	0	1	39.0932	0	0	0	0	0	0	7	0		0		0		0		0		0	0		0	0		0		0		0	1		0	0	0	37	79	23	97	0
541	0	2	39.0493	0	0	0	0	0	0	2	1	2	0		0		1	2	1	2	1	0	1	0	1	1	1	2	1	2	0	1	2	0	0	0	37.6	70	14	97	0
542	0	1	40.1589	0	0	0	1	0	0	18	1	7	1	7	0		0		0		0	0	6	0	0		0		1	7	0	1		1	0	0	35.7	108	22	95	0
543	0	2	5.74795	1	1	0	0	0	0	2	0		0		0		0		0		0	0		0	0		0		0		0	0		0	0	0	37.4	105	18	98	0
544	0	2	42.7671	1	1	0	1	0	1	1	0		0		0		0		0		0	0		0	0		0		0		0	0		0	0	0	37.7	104	10	98	0
546	0	1	40.1945	1	1	0	1	0	1	3	0		0		0		0		1	3	0	0		0	0		0		0		0	1	3	0	0	0	37	59	20	96	0
547	0	2	12.1315	1	1	0	1	0	0	2	0		0		0		0		0		0	0		0	0		0		0		0	1		0	0	0	37.9	119	13	96	0
549	0	1	38.3205	0	0	0	1	0	0	16	1	2	1	16	0		1	3	1	3	0	0		0	0		1	3	1	4	0	1	4	0	0	0	36.7	74	17	98	0
550	0	1	45.8685	0	0	0	0	0	0	1	0		0		1	1	1	1	0		0	0		0	0		1	1	1	1	0	0		0	0	0	37.8	101		98	0
551	0	1	40.126	0	0	0	1	0	0	2	0		1	2	0		0		1	1	0	0	2	0	1	2	1	2	1	2	0	1	2	1	0	0	35.7	107	22	94	1	1
552	0	2	59.7397	0	0	0	1	0	0	4	1	4	0		1	4	1	4	0		0	0		0	0		1	4	1	4	0	1	4	1	0	0	37.9	89	22	96	1	1
553	2	2	35.8904	0	0	0	1	1	1	3	1	3	1	3	0		1	3	0		1	0	2	0	1	2	1	2	1	1	0	0		1	0	0	37.3	117	25	97	1	1
554	0	2	27.3973	0	0	0	0	0	0	10	0		1	2	1	10	0		0		0	0		0	0		1	0	1	0	0	0		0	0	0	36.4	85	17	97	0
555	0	2	62.9452	0	0	0	0	0	0	4	1	4	1	4	1	4	1	4	0	4	0	0	4	0	1	4	1	4	0		0	1	4	1	0	0	34.6	105	24	98	1	2
556	0	2	53.326	0	0	0	1	1	0	7	1	7	0		1	7	0		0		0	0		0	0		0		0		0	0		0	0	0	38.9	88	25	97	0
557	0	1	31.3397	0	0	0	1	0	1	0	0		0		1	0	0		1	0	0	0		0	0		0		0		0	1	0	0	0	0	36.6	87	15	98	0
558	1	1	47.0082	1	1	0	1	0	0	13	0		0		0		0		0		0	0	11	0	1	11	0		0		0	0		0	0	0	36.1	63	14	98	0
559	1	2	14.4219	1	1	0	0	0	0	13	0		0		0		0		0		0	0	11	0	1	11	0		0		0	0		0	0	0	37.8	63	20	97	0
560	0	1	68.1808	0	1	0	1	0	1	7	0		0		1	7	0		1	2	0	0		0	0		0		1		0	1	7	0	0	0	37.1	50	12	96	0
561	0	2	64.8932	0	1	0	0	0	0	4	1	3	1	3	1	0	1	3	0		0	0		0	1	1	1	4	1	3	0	1	3	1	0	0	36.5	86	23	97	0
562	0	2	24.0055	0	0	0	1	0	1	10	1	3	1	10	0		1	3	1	3	0	0		0	0		1	10	1	10	0	1	3	1	0	0	36.3	76	24	99	0
563	0	2	43.3233	0	0	0	1	0	0	2	0		1	2	0		0		0		0	0		0	0		0		0		0	1	2	0	0	0	37.5	74	16	97	0
566	0	2	39.3315	1	0	0	0	0	0	3	0		0		0		0		0		0	0		0	0		0		1	3	0	0		0	0	0	36.8	65	14	99	0
568	0	1	32.6301	0	1	0	1	0	1	7	0		0		0		0		0		0	0		0	0		0		0		0	0		0	0	0	36.9	76	11	97	0
569	0	2	57.0548	1	1	0	0	0	0	1	0		0		0		0		0		0	0		0	0		0		0		0	0		1	0	0	36.4	88	26	99	0
570	1	2	59.1534	1	0	0	0	0	0	15	1	0	0		0		0		0		0	0		0	0		0		0		0	0		0	0	0	37	95	16	99	0
571	0	2	36.2027	0	0	0	0	0	0	3	0		0		0		1	1	0		0	0		0	0		1	3	1	1	0	1	3	0	0	0	36.7	85	16	98	0
574	0	2	43.1041	0	0	0	1	0	0	11	0		0		0		0		0		0	0		0	0		1	0	0		0	1	11	0	0	0	37.7	85	17	99	0
575	0	1	57.6849	0	0	0	1	0	0	4	0		0		0		0		0		0	0		0	0		0		0		0	0		0	0	0	35.4	100	16	99	0
576	0	2	25.526	0	0	0	0	0	0	1	0		0		0		0		0		0	0		0	0		0		0		0	0		0	0	0	36	109	14	99	0
577	0	1	33.9562	0	0	0	1	0	1	3	0		0		0		0		0		0	0		0	0		0		0		0	0		0	0	0	36	90	20	97	0
578	0	2	35.8164	0	0	0	1	0	1	2	0		1	2	0		1	2	1	2	0	0		0	0		0		1	2	0	0		0	0	0	36.7	86	20	99	0
580	0	1	48.5753	0	1	0	1	0	1	1	0		0		0		1	1	1	1	0	0		0	0		0		1	1	0	0		0	0	0	35.6	80	20	98	0
581	0	1	48.4986	0	0	0	0	0	0	3	0		0		0		0		1	3	0	0		0	0		1	3	1	3	0	0		0	0	0	35.7	71	12	98	0
582	0	1	42.4986	0	0	0	0	0	0	10	0		0		1	10	0		0		0	0		0	0		0		0		0	0		0	0	0	36.9	79	16	98	0
583	0	2	43.7726	0	0	0	1	0	1	7	0		0		1	0	0		1	7	1	0		0	0		0		0		0	0		0	0	0	37.3	94	18	97	0
585	0	1	14.9452	0	0	0	0	0	0	18	1	0	1	18	0	4	1	0	1	0	0	0		0	0		0		0		0	0		0	0	0	37.1	87	26	97	0
586	0	2	41.6795	0	0	0	0	0	0	1	1	1	1	1	0		1	1	0		0	0		0	0		1	1	1	1	0	1		0	0	0	38.2	97	12	99	0
587	0	1	48.8356	0	0	0	0	0	0	3	0		0		0		1	3	0		0	0		0	0		0		1	3	0	0		0	0	0	36.9	70	12	97	0
588	0	2	36.0192	0	0	0	0	0	0	32	0		1	8	1	0	0		1	1	0	0		0	0		0		0		0	1	3	0	0	0	36	103	18	99	0
589	0	2	30.2822	0	1	0	1	1	1	10	0		1	10	0		0		0		0	0		0	0		0		0		0	1		0	0	0	37.7	98	20	98	0
590	1	1	29.4849	1	0	0	0	0	0	1	1	1	1	1	0		1	1	0		0	0		0	0		1	1	1	1	0	1	1	0	0	0	37.6	65	10	97	0
591	0	1	22.2027	1	0	0	1	0	1	8	0		1	8	0		0		0		0	0		0	0		0		0		0	0		0	0	0	35	110	16	98	0
592	0	2	55.4822	0	0	0	1	0	0	4	1	4	0		0		1	4	1	4	0	0		0	0		1	4	1	4	0	0		0	0	0	34.5	90	16	98	0
593	0	2	41.937	0	0	0	1	0	0	19	1	1	1	19	0		0		0		0	0		0	0		0		0		0	0		0	0	0	36.4	85	16	98	0
594	0	1	39.0219	0	1	0	0	0	0	6	0		0		0		1	6	0		0	0		0	0		0		1	6	0	1		0	0	0	35.1	63	18	97	0
595	0	1	36.8658	0	0	0	0	0	0	3	0		1	2	1	2	0		0		0	0		0	0		0		1	3	0	1		0	0	0	35.8	96	22	98	0
596	0	2	47.4411	1	0	0	1	0	0	3	0		0		0		1	3	0		0	0		0	0		1	3	1	3	0	0		1	0	0	37.6	79	18	99	0
597	0	1	50.6603	0	0	0	0	0	0	1	1	1	1	1	0		0		0		0	0		0	0		0		0		0	0		0	0	0	37.2	105	18	98	0
598	0	1	59.5205	0	0	0	0	0	0	17	0		1	17	1	5	0		0		1	0		0	0		1	3	0		0	1		0	0	0	35	85	16	98	0
599	0	1	12.0877	0	0	0	0	0	0	2	1	1	1	2	1	1	0		1	2	0	0		0	0		1	3	0		0	1	3	0	0	0	37.9	111	28	99	0
600	0	2	35.2877	0	0	0	1	0	0	10	1	1	1	0	1	2	1	10	0		0	0		0	0		1	10	1	10	0	0		0	0	0	36.8	55	14	99	0
601	0	1	56.1096	1	1	0	0	0	0	9	0		0		0		0		0		0	0		0	0		0		0		0	0		0	0	0	36.8	75	14	97	0
602	0	2	14.9808	1	1	0	1	0	0	1	0		0		0		0		1	1	0	0		0	0		0		1	1	0	0		0	0	0	36.9	59	30	99	0
603	0	2	25.1452	1	1	0	0	0	0	8	0		0		0		0		0		0	0		0	0		0		1	8	0	1	8	0	0	0	37.1	116	14	98	0
604	0	2	49.5014	0	0	0	1	0	0	10	0		0		0		0		0		0	0		0	0		0		1	0	0	1		0	0	0	37.4	76	14	99	0
605	0	1	63.6603	0	0	0	1	0	0	3	1	3	1	3	0		0		0		0	0		0	0		0		1	3	0	0		1	0	0	37.1	65	18	94	1	3
607	0	2	38.8603	0	0	0	0	0	0	17	0		0		0		0		0		0	0		0	0		1	17	1	17	0	1		0	0	0	38	67	20	99	0
608	0	2	26.274	1	0	0	0	0	0	9	0		0		0		0		1	9	0	0		0	0		0		1	1	0	0		0	0	0	38	109	16	99	0
609	0	2	27.8384	1	0	0	0	0	0	0	0		0		0		0		0		0	0		0	0		0		0		0	0		0	0	0	36.7	101	18	97	0
612	0	1	51.8055	0	0	0	0	0	0	2	1	2	1	2	0		1	2	1	0	0	0		0	0		1	2	1	2	0	0		0	0	0	37.9	83	22	97	0
613	0	2	35.5918	0	0	0	1	0	1	3	0		1	3	0		1	3	0		0	0	1	0	0		1	3	1	3	0	1	3	1	0	0	37.4	105	24	98	0
614	0	2	40.7863	1	1	0	1	0	1	33	0		1	33	0		0		0		0	0		0	0		0		0		0	0		0	0	0	37.2	89	16	98	0
615	0	2	22.7425	0	0	0	1	0	1	3	0		1	3	1	3	0		0		0	0	3	0	0		0		1	3	0	1	3	0	0	0	36.1	98	18	97	0
616	0	2	27.1671	0	1	0	1	0	1	1	0		0		0		0		1	1	0	0		0	0		0		0		0	0		0	0	0	35.8	99	16	99	0
617	0	1	37.3205	0	1	0	1	0	0	10	1	6	1	10	0		0		0		0	0		0	0		1	6	0		0	1		0	0	0	36.7	79	22	98	0
618	0	2	5.81918	0	1	0	1	0	0	5	0		0		0		0		1	1	0	0		0	0		0		0		0	1	1	0	0	0	36.8	100	24	99	0
619	0	2	15.8712	0	1	0	0	0	0	11	0		0		0		0		0		0	0		0	0		0		0		0	0		0	0	0	37.6	73	24	98	0
620	0	1	14.3452	1	1	0	0	0	0	10	0		1	2	1	2	1	7	1	6	0	0		0	0		1	7	1	7	0	1		0	0	0	37.6	108	24	98	0
622	0	1	13.8027	0	1	0	1	0	0	1	0		0		1	0	0		0		0	0		0	0		0		1	1	0	0		0	0	0	37.4	90	26	99	0
623	0	2	65.1425	0	1	0	1	0	0	0	0		0		0		0		1	0	0	0		0	0		0		0		0	0		0	0	0	37.1	68	18	97	0
624	0	2	48.7781	0	0	0	1	0	0	6	0		1	2	1	6	0		0		0	0		0	0		1	3	1	6	0	0		0	0	0	37.8	90	20	99	0
625	0	2	36.011	0	0	0	0	0	0	22	1		1	22	1	19	0		0		0	0		0	0		1	19	0		0	1	19	1	0	0	38.2	76	20	99	0
626	0	2	30.337	0	0	0	1	0	0	9	0		1	9	1	1	0		0		0	1	1	0	0		1	9	1	9	0	1	1	0	0	0	37.1	69	22	99	0
627	0	1	27.2082	0	0	0	1	0	1	3	0		0		1	2	1	0	0		0	0		0	0		1	3	1	3	0	1	2	0	0	0	36.1	94	20	99	0
628	0	2	38.0822	0	0	0	1	0	1	6	0		1	4	1	4	0		0		1	1	4	0	0		0		0		0	0		0	0	0	35.6	92	15	99	0
629	0	2	25.0795	0	0	0	1	0	0	3	1	3	0		0		0		0		0	0		0	0		1	3	1	3	0	1	3	0	0	0	37.9	93	14	98	0
630	0	1	59.137	0	0	0	0	0	0	1	1	1	0		0		0		0		0	0		0	0		1	1	1	0	0	0		0	0	0	38.3	90	12	96	0
631	0	2	35.6822	0	1	0	0	0	0	3	0		1	3	0		0		0		0	0		0	0		1	3	1	3	0	1	3	0	0	0	36.8	66	14	99	0
633	0	2	33.6247	0	0	0	0	0	0	16	0		1	16	0		0		0		0	0		0	0		0		0		0	1	23	0	0	0	38	117	20	99	0
634	0	2	43.5699	0	0	0	1	0	1	8	1	5	0		0		1	5	0		1	0		0	0		1	8	1	8	0	1	4	0	0	0	37.7	83	18	99	0
635	2	2	43.789	1	1	1	1	0	0	11	1	1	0		0		1	11	1	11	0	0		0	0		1	11	0		0	0		0	0	0	36.8	72	16	99	0
650	0	2	25.3205	0	0	0	1	0	0	24	0		1	17	0		0		0		0	0	5	0	1	5	0		1	6	0	1		0	0	0	37.8	92	8	99	0
651	0	2	37.9288	0	0	0	0	0	0	4	0		1	4	0		0		0		0	0		0	0		0		0		0	1	0	0	0	0	36.3	113	20	98	0
652	0	1	17.1589	1	0	0	0	0	0	2	0		0		0		0		0		0	0		0	0		0		1	2	0	0		0	0	0	37.7	73	18	98	0
653	0	2	51.0575	1	0	0	0	0	0	2	0		0		0		0		0		0	0		0	0		0		0		0	1	2	0	0	0	37.8	89	12	98	0
654	0	1	52.0932	1	0	0	0	0	0	14	1	1	0		0		0		0		0	0		0	0		0		0		0	1	1	0	0	0	37.8	77	14	98	0
656	0	1	17.1534	1	0	0	0	0	0	19	0		0		0		0		0		0	0		0	0		0		0		0	0		0	0	0	37.1	67	14	98	0
657	2	1	56.2932	0	1	0	0	0	0	0	1	0	0		1	0	1	0	0		0	0		0	0		1	0	1	0	0	0		1	0	0	38.6	133	18	94	1	2
658	0	2	27.5945	0	0	0	1	0	1	7	0		1	7	0		0		1	7	0	0	7	0	1	7	0		0		0	1		0	0	0	36.4	100	18	98	0
659	0	1	31.5342	0	0	0	0	0	0	4	0		1	1	1	0	0		0		0	0		0	0		1	1	1	1	0	1		0	0	0	36.4	108	18	99	0
660	0	2	45.5151	0	0	0	1	0	0	3	1	2	1	2	0		1	2	1	2	0	0		0	0		1	2	0		0	1	2	0	0	0	37.9	102	20	99	0
662	0	2	36.6438	0	0	0	0	0	0	9	1	4	1	9	0		0	4	0		0	0	4	0	1	4	1	4	1	4	0	0		1	0	0	37.5	102	20	97	0
663	1	2	29.1808	1	0	0	0	0	0	4	1	2	1	2	1	2	1	2	0		0	0	1	0	1	1	1	3	0		0	1	1	0	0	0	36.5	83	18	98	0
664	1	1	51.7452	0	1	0	1	0	1	2	0		1	2	0		0		0		0	0		0	0		0		0		0	0		0	0	0	36.6	77	19	99	0
665	0	2	27.0986	1	0	0	1	0	1	17	1	2	0		0		0		1	2	0	0		0	0		0		0		0	0		1	0	0	36.6	74	21	98	0
666	0	1	60.7452	0	1	0	0	0	0	4	1	4	1	4	0		1	4	0		0	0		0	0		0		0		0	1	4	1	0	0	36.4	75	22	98	0
667	0	2	21.7699	0	0	0	1	0	0	4	0		1	4	0		1	4	0		1	0		0	0		0		0		0	1	4	1	0	0	37.6	102	20	99	0
668	0	2	29.8575	0	0	0	1	0	1	1	1	1	0		0		1	1	0		0	0		0	0		1	1	1	1	0	1	1	1	0	0	37.5	110	12	98	0
669	0	2	57.1397	0	0	0	1	0	0	6	0		1	5	0		1	5	0		0	0		0	0		1	5	1	5	0	1	5	0	0	0	36.7	83	18	99	0
670	0	2	24.9753	0	0	0	1	0	1	1	1	1	0		0		1	1	0		0	1	1	0	1	1	1	1	1	1	0	1		0	0	0	36.3	87	17	98	0
671	1	2	47.6247	1	0	0	1	0	0	7	1	7	1	1	0		1	7	0		0	0		0	0		0		1	7	0	0		0	0	0	36.4	57	14	96	0
672	0	2	44.5069	0	0	0	0	0	0	6	0		0		1	6	0		1	1	0	0		0	0		0		0		0	1	3	1	0	1	36.1	98	24	96	0
673	0	2	34.5288	0	0	0	1	0	0	18	1	0	0		1	7	1	3	1	4	0	1	5	0	1	5	1	3	1	6	0	1	2	0	0	0	37.4	80	23	99	0
675	0	2	48.5863	0	0	0	0	0	0	7	1	20	0		0		1	2	0		0	0		0	0		1	11	1	2	0	0		1	0	0	37.9	126	18	95	0
676	0	2	10.6301	0	0	0	0	0	0	1	1	1	1	1	0		0		0		0	0		0	0		0		1	1	0	0		0	0	0	39.2	115	17	98	0
677	0	2	49.5096	0	0	0	1	1	0	5	1	7	1	5	0	7	0		1	4	0	0		0	0		1	4	1	4	0	0		0	0	0	37.3	77	18	96	0
678	0	2	22.4548	0	0	0	1	0	0	4	1	4	1	4	0	1	1	4	0		0	0		0	0		1	4	1	4	0	0		0	0	0	35.1	76	20	99	0
679	0	2	67.4411	0	1	0	1	0	0	3	1	3	0		0		1	3	0		0	0		0	0		1	3	1	3	0	0		0	0	0	39.5	82	18	99	0
680	1	1	18.8603	0	1	0	0	0	0	1	1	1	0		0		1	1	0		0	0		0	0		0		1	1	0	0		0	0	0	38.4	85	15	96	0
682	0	2	31.1726	0	1	0	1	0	1	13	0		1	7	1	0	0		0		0	0		0	0		0		0		0	1	8	0	0	0	37.6	76	20	98	0
683	0	2	52.2658	0	0	0	0	0	0	17	1	0	1	17	0		1	0	0		0	0		0	0		1	0	1	0	0	1	0	0	0	0	37.5	84	16	98	0
684	0	1	20.1452	1	1	0	0	0	0	22	0		0		0		0		0		0	0		0	0		0		0		0	1		0	0	0	37	88	22	97	0
686	0	2	5.43836	0	1	0	0	0	0	9	0		0		0		0		0		0	0		0	0		0		0		0	0		0	0	0					0
687	0	2	41.4767	1	0	0	1	0	0	6	1	6	1	1	0		1	6	0		0	0		0	0		1	6	0		0	1	6	0	0	0	37.7	64	19	98	0
688	0	2	8.73151	0	1	0	1	0	0	1	0		0		0		0		1	1	0	0		0	0		0		0		0	1		0	0	0					0
689	0	2	5.48493	1	0	0	0	0	0	4	0		0		0		0		0		0	0		0	0		0		0		0	0		0	0	0					0
690	0	1	1.74247	1	0	0	0	0	0	3	0		1	3	0		0		1	3	0	0		0	0		0		0		0	0		0	0	0					0
691	1	2	24.7863	1	0	0	0	0	0	7	1	1	1	1	0		1	1	0		0	0		0	0		0		1	1	0	1	1	0	0	0	37.2	77		99	0
692	0	1	6.87397	1	0	0	0	0	0	3	0		1	3	0		0		0		0	0		0	0		0		0		0	0		0	0	0					0
693	0	2	15.5589	1	0	0	0	0	0	7	0		1	7	0		0		0		0	0		0	0		1	3	0		0	1	7	0	0	0					0
694	0	2	36.5479	1	0	0	0	0	0	4	0		1	4	0		0		0		0	0		0	0		1	2	1	4	0	1		0	0	0					0
695	0	1	17.0986	1	0	0	0	0	0	1	0		0		0		0		0		0	0		0	0		0		0		0	0		0	0	0					0
697	0	2	15.0384	1	0	0	0	0	0	1	0		0		0		0		0		0	0		0	0		0		1	1	0	0		0	0	0	37.1	83		99	0
698	0	1	11.7425	1	0	0	0	0	0	15	0		1	3	0		0		0		0	0		0	0		0		0		0	1		0	0	0					0
699	0	1	39.9479	1	0	0	0	0	0	2	0		0		0		0		0		0	0		0	0		0		1	2	0	0		0	0	0	36.3	100		98	0
700	0	1	49.1068	0	1	0	1	0	1	2	0		1	2	0		0		0		0	0		0	0		1	2	0		0	1		0	0	0	36.2	91	20	97	0
701	0	2	31.6027	0	0	0	0	0	0	15	0		1	15	1	2	1	3	0		0	0		0	0		1	2	0		0	1	7	0	0	0	37.7	116	22	99	0
702	0	1	45.2493	1	0	0	1	0	1		0		0		0		0		0		0	0		0	0		0		0		0	0		0	0	0	37.2	78		98	0
703	0	1	17.2548	1	0	0	0	0	0	7	0		0		0		0		0		0	0		0	0		0		0		0	0		0	0	0	37.6	79	12	97	0
704	0	2	55.0356	1	0	0	0	0	0	9	1	6	1	9	0		1	2	0		0	0		0	0		0		1	4	0	1	9	0	0	0	36.6	79	11	99	0
705	0	2	30.9836	0	0	0	1	0	1	3	0		1	1	0		1	3	1	3	0	1	3	0	1	3	1	3	1	3	0	1	3	0	0	0	36.6	88	18	99	0
706	0	2	46.0438	0	0	0	1	1	0	6	1	0	1	1	1	0	1	1	0		0	0		0	0		1	0	1	0	0	1	5	1	0	1	36.4	98	25	99	0
707	0	1	31.7644	0	1	0	0	0	0	5	1	4	1	2	0		1	5	0		0	0		0	0		1	5	1	5	0	0		0	0	0	38.9	87	14	98	0
708	0	2	41.6329	0	0	0	1	0	0	4	0		0		1	0	1	4	1	1	1	0		0	0		1	4	0		0	1	0	1	0	0	36.8	86	18	99	0
709	0	1	60.2384	0	0	0	1	0	0	5	0		1	2	1	2	1	2	1	2	0	1	1	0	0		1	2	1	5	0	1	2	1	0	0	35.5	66	24	95	1	1
710	0	2	56.011	0	0	0	0	0	0	6	1	0	0		0		1	0	0		0	0		0	0		1	0	1	0	0	0		0	0	0	36.4	89	16	98	0
711	0	2	31.6466	1	1	0	0	0	0	4	0		0		0		0		0		0	0		0	0		0		0		0	0		0	0	0	36.4	70	20	99	0
712	0	2	21.1342	0	1	0	0	0	0	3	1	2	0		0		1	3	0		0	0		0	0		1	2	1	2	0	0		0	0	0	37.5	106	16	99	0
713	0	2	28.6466	0	0	0	1	0	1	6	1	1	1	5	1	3	1	1	1	3	1	1	2	0	0		1	5	1	3	0	1	1	0	0	0	36.8	91	12	99	0
714	0	2	59.7644	1	1	0	0	0	0	16	1	10	0		0		1	10	0		0	0		0	0		1	10	0		0	0		0	0	0	37	67	16	99	0
715	0	2	24.5014	0	0	0	0	0	0	6	1	1	0		1	1	1	1	0		1	0		0	0		1	1	1	1	0	0		0	0	0	37.7	105	14	99	0
716	0	2	62.3644	0	0	0	1	0	0	2	1	2	1	2	0		1	2	0		0	0		0	0		1	2	1	2	0	1	2	0	0	0	37.4	77	12	97	0
717	0	1	18.5342	1	0	0	0	0	0	6	0		1	1	0		0		0		0	0		0	0		0		1	6	0	1	6	0	0	0	37.6	82		98	0
718	0	1	19.6877	1	0	0	1	0	0	0	1	0	0		0		0		0		0	0		0	0		0		1	0	0	0		0	0	0	38	68		98	0
719	0	1	11.9726	1	0	0	1	0	0		1		0		0		0		0		0	0		0	0		0		0		0	1	0	0	0	0	38.3	81		97	0
720	0	2	1.96164	0	0	0	1	0	0	7	1	4	1	4	1	4	0		0		1	0		0	0		0		0		0	1		1	0	0	36.9	140	40	99	0
721	0	2	52.463	0	0	0	1	0	1	1	1	2	1	1	0		1	1	0		0	0		0	0		1	1	1	1	0	1		0	0	0	36.5	83	12	98	0
722	0	1	59.9753	0	0	0	1	0	1	4	1	5	0		0		0		1	4	0	0		0	0		0		0		0	1		0	0	0	35.7	86	24	99	0
723	0	2	47.6521	0	1	0	0	0	0	1	1	1	0		0		0	1	0		0	0		0	0		1	1	1	1	0	1	1	1	0	0	38	88	16	99	0
724	2	1	31.1918	0	0	0	1	0	1	17	1	2	1	17	1	2	0	2	0		1	1	2	0	0		0		1	2	0	0		1	0	0	38.3	95	18	97	1	0
725	0	1	39.9644	0	0	0	0	0	0	4	0		1	4	0		0		0		0	0		0	0		0		0		0	1	4	0	0	0	36.5	70	15	98	0
726	0	2	45.9342	0	0	0	1	0	1	6	1	7	1	6	1	6	1	6	0		0	0		0	0		1	6	0		0	1	6	1		1	36.3	91	30	97	0
727	2	1	57.2822	1	0	0	0	0	0	13	1	5	1	1	0		0		1	4	1	0		0	0		1	5	1	9	0	1	9	0	0	0	35.6	56	16	98	0
730	0	1	16.2466	0	0	0	0	0	0	3	1	1	1	1	0		1	1	0		0	0		0	0		1	1	1	1	0	1	1	0	0	0	38.1	108	24	99	0
731	0	2	65.6548	0	0	0	1	0	0	9	1	7	1	9	1	9	1	7	1	2	0	0		0	0		1	7	1	9	0	1	7	1	0	0	36.9	74	16	98	0
732	0	2	67.4795	0	1	0	1	0	0	2	1	2	1	2	1	2	0		0		0	0		0	0		1	2	1	2	0	1	2	1	0	0	36.4	91	30	98	0
733	2	1	52.789	0	0	0	0	0	0	1	1	1	1	1	1	1	1	1	0		0	0		0	0		1	1	1	1	0	0		1	0	0	38.5	101	22	95	0
734	0	1	28.1507	0	0	0	1	0	1	1	1	1	0		1	1	1	1	0	0	0	1	0	0	0		1	1	1	1	0	1		0	0	0	37	90	18	98	0
735	0	2	50.4521	0	0	0	0	0	0	3	1	3	1	1	0		1	3	0		0	0		0	0		1	3	1	3	0	0		1	0	0	38.2	122	15	97	0
736	0	2	44.9178	0	0	0	1	0	0	1	0		0		0		1	1	0	1	0	0		0	0		1	1	0		0	0		0	0	0	36.2	66	16	97	0
737	0	2	48.6055	0	0	0	0	0	0	3	0		1	2	0		1	3	0		0	0		0	0		0		1	3	0	1	3	0	0	0	37.3	109	26	99	0
738	0	1	59.2082	0	0	0	0	0	0	2	1	2	1	0	0		1	2	0		0	1	0	0	0		1	2	1	2	0	0		0	0	0	35.9	63	14	98	0
739	0	2	39.6384	0	0	0	1	0	1	15	1		1	3	1	3	1	3	1	2	1	0		0	0		1	10	1	3	0	1	3	1	0	0	38.3	108	18	98	0
740	0	1	34.2	0	0	0	0	0	0	7	1	1	0		0		1	1	1	1	0	0		0	0		1	1	0		0	1	1	0	0	0	38.1	101	12	97	0
742	0	1	17.0329	0	0	0	0	0	0	3	1	1	0		0		1	1	1	1	0	0		0	0		1	1	1	1	0	0		1	0	1	38.8	114	20	97	0
743	0	2	31.5233	0	1	0	0	0	0	3	1	3	0		0		1	1	0		0	0		0	0		0		1	3	0	0		1	0	0	37.7	72	20	99	0
744	0	1	17.6521	1	0	0	0	0	0	2	0		1	2	1	2	0		0		1	0		0	0		0		1	0	0	0		0	0	0	36.4	68		99	0
745	0	2	8.85479	1	0	0	0	0	0	2	0		1	2	0		0		0		1	0		0	0		1	2	0		0	0		0	0	0	36.9	102		99	0
747	0	1	53.6712	0	0	0	1	0	1	3	1	3	0		1	3	1	3	1	3	1	1	3	0	0		1	3	1	3	0	0		1	0	0	36	107	18	94	0
748	0	1	57.4082	1	0	0	1	0	0	7	0		0		0		0		0		0	0		0	0		0		0		0	0		1	0	0	36.5	73	24	97	0
749	0	1	53.8274	1	0	0	1	0	1	1	0		0		0		0		0		0	0		0	0		0		0		0	0		0	0	0	36.2	95	16	99	0
750	0	2	52.4329	1	0	0	1	0	0	1	0		1	1	0		0		0		0	0		0	0		0		0		0	0		0	0	0	36	125	11	98	0
752	0	2	52.5096	0	0	0	1	0	0	1	1	1	0		0		1	1	0		0	0		0	0		1	4	1	1	0	0		0	0	0	36.1	83	18	96	0
753	0	2	35.1507	0	1	0	0	0	0	3	0		0		0		0		0		0	0		0	0		1	3	1	3	0	0		0	0	0	36	100	14	99	0
754	1	2	35.463	1	1	0	0	0	0	4	0		0		0		0		0		1	0		0	0		0		0		0	0		0	0	0	36	93	18	98	0
755	0	2	25.9233	0	0	0	0	0	0	1	1	1	0		0		1	1	0		0	0		0	0		0		1	1	0	1	1	0	0	0	36.6	77	14	98	0
756	2	1	54.9781	0	0	0	0	0	0	1	1	1	0		0		1	1	0		0	0		0	0		1	1	1	1	0	0		1	0	0	39.1	74	16	95	1	1
757	0	2	67.7151	0	0	0	0	0	0	13	1		1	6	1	6	0		0		1	1	2	0	0		1	5	0		0	1	6	1	0	0	38.3	109	25	96	1	1
758	2	2	55.8904	0	0	0	1	0	0	7	1	7	0		0		1	7	0		0	1	7	0	0		1	7	1	7	0	1	7	1	0	0	37.8	89	26	96	1	1
759	0	2	27.4822	0	1	0	0	0	0	1	0		0		0		1	1	0		0	0		0	0		0		1	1	0	0		0	0	0	35.4	55	18	99	0
760	0	1	16.3808	0	0	0	1	0	0	4	1	4	1	2	1	2	1	2	0		1	0		0	0		1	4	1	4	0	0		0	0	0	38.9	111	12	98	0
761	0	2	28.6521	1	0	0	1	0	0	5	0		1	5	0		0		0		0	0		0	0		1	5	0		0	1		0	0	0	36.4	87	18	99	0
762	0	2	46.8658	0	0	0	1	0	0	5	1	1	1	1	1	1	1	1	1	5	0	0		0	1	1	1	1	1	1	0	1	1	0	0	0	37.3	80	20	97	0
763	0	2	28.5781	0	0	0	1	0	0	1	1	1	1	1	0		1	1	1	0	0	1	1	0	0		1	1	1	1	0	1		0	0	0	36.7	91	16	98	0
764	0	2	36.0164	0	0	0	0	0	0		0		1	3	1	0	0		0		0	0		0	0		0		0		0	0		0	0	0	37.9	98	28	98	0
765	0	2	14.6027	0	0	0	1	0	0	0	1		0		0		0		0		0	0		0	0		0		0		0	0		0	0	0	38.7	107	16	98	0
766	1	1	50.9507	0	0	0	0	0	0	24	0		0		0		0		0		0	0		0	0		0		0		0	0		0	0	0	35.1	84	14	95	0
767	2	2	36.3479	0	0	0	0	0	0	2	1	2	0		0		1	1	1	0	0	0		0	0		1	2	1	1	1	1	1	1	0	0	37.1	83	16	98	0
769	1	2	29.1562	1	1	0	1	0	0	6	1	4	1	3	0		0		1	6	0	0		0	0		1	6	1	4	0	1	4	0	0	0	37	92	14	99	0
771	0	1	62.5863	1	0	0	1	0	0	1	0		0		0		0		0		0	0		0	0		0		0		0	1	1	0	0	0	35.4	86	14	98	0
772	0	2	55.4137	1	0	0	1	0	0	3	0		0		0		0		0		0	0		0	0		0		0		0	1	3	0	0	0	36.8	81	16	98	0
774	0	2	48.4767	0	0	0	0	0	0	6	0		0		0		0		0		0	0		0	0		0		0		0	0		0	0	0	36.8	83	16	99	0
775	0	1	70.3973	0	0	0	0	0	0	6	1	1	0		0		0		0		0	0		0	0		1	1	0		0	0		0	0	0	37.4	80	18	97	0
776	0	2	44.9123	0	0	0	0	0	0	0	0		0		0		0		0		0	0		0	0		0		0		0	0		0	0	0	36.1	66		99	0
778	0	2	33.7589	1	0	0	0	0	0		0		0		0		0		0		0	0		0	0		0		0		0	0		0	0	0	37.4	110		99	0
780	0	2	40.9041	0	0	0	1	0	1	3	0		0		0		0		0		0	0		0	0		0		1	2	0	1	3	0	0	0	37.7	81	12	98	0
781	0	2	30.6986	0	0	0	1	0	0	9	0		1	5	0		0		0		0	0		0	0		0		0		0	1	9	0	0	0	35	67	16	97	0
782	0	2	26.0274	0	0	0	1	1	1	5	0		1	5	0	0	1	4	1	0	0	1	3	0	0		1	0	1	5	0	1	5	1	0	0	36	75	22	99	0
783	0	2	65.8137	0	0	0	0	0	0	1	1	0	0		0		1	1	1	1	0	0		0	0		1	1	1	1	1	0		1	0	0	37.6	90	10	96	0
784	0	2	42.2904	1	0	0	0	0	0	4	0		0		0		0		0		0	0		0	0		0		1	4	0	1	3	0	0	0	37.3	86	18	98	0
785	0	2	33.7205	0	0	0	1	0	1	18	0		1	16	0		0		0		0	0		0	0		1	10	0		0	1	18	0	0	0	37.3	91	18	99	0
786	0	2	38.2548	0	0	0	0	0	0	5	0		1	5	0		0		0		0	0		0	0		0		0		0	1	5	0	0	0	35	67	18	98	0
790	0	2	38.4466	0	1	0	1	0	0	6	1	6	1	6	0		1	6	0		0	0		0	0		1	6	1	6	1	1	6	0	0	0	36.8	65	12	98	0
791	0	1	45.3205	0	1	0	0	0	0	6	1	6	0		0		1	6	0		0	0		0	0		1	6	0		0	0		0	0	0	37.4	73	16	98	0
792	0	1	16.5699	0	0	0	1	0	0	6	1	0	1	4	0		0		0		0	0		0	0		0		0		0	1		1	0	0	37.7	93	20	97	0
793	1	2	35.4658	1	1	0	0	0	0	5	0		0		0		0		0		1	0		0	0		0		0		0	0		0			36	93	18	98	0
794	0	2	58.3288	0	0	0	0	0	0	3	0		0		0		0		0		0	0		0	0		1	3	1	1	0	1	1	0	0	0	36.6	62	12	97	0
795	0	1	17.6603	1	0	0	0	0	0	2	1		0		0		1	2	0		0	0		0	0		1	2	1	2	0	0		0	0	0	38.1	91		98	0
796	0	2	8.86301	1	0	0	0	0	0	2	0		0		0		0		0		0	0		0	0		1	2	0		0	0		0	0	0	37.3	87		99	0
797	0	2	32.8384	0	0	0	0	0	0	4	0		1	1	1	1	1	0	0		0	1	1	0	0		1	1	1	1	0	1	0	0	0	0	37.4	100	16	99	0
799	0	1	33.2849	0	1	0	0	0	0	11	0		0		0		0		0		0	0		0	0		0		1	3	0	0		0	0	0	37.6	88	8	98	0
800	0	2	30.663	0	0	0	1	0	0	2	0		0		0		0		0		0	1	2	0	0		1	2	0		0	1	2	0	0	0	37.4	64	16	98	0
803	0	1	7.70685	1	0	0	0	0	0	12	0		0		0		0		0		0	0		0	0		0		0		0	1	0	0	0	0	37.2	96	20	97	0
804	0	1	12.4548	1	0	0	1	0	0	7	0		0		1	7	0		0		0	0		0	0		0		1	2	0	0		0	0	0	37.7	120	16	99	0
806	0	2	15.9644	1	0	0	1	0	0	11	0		1	3	1	0	0		0		0	0		0	0		0		1	5	0	1	0	1	0	0	36.8	79	18	98	0
807	0	2	48.1205	0	0	0	0	0	0	14	1	1	0		0		1	1	1	1	0	0		0	0		0		0		0	0		0	0	0	37.7	100	12	98	0
808	0	1	29.6767	0	0	0	0	0	0	3	1	2	1	0	0		1	3	0		0	0		0	0		0		0		0	0		0	0	0	36.5	94	20	97	0
809	0	2	18.1452	0	0	0	1	0	0	4	0		1	3	1	4	1	4	1	4	0	0		0	0		1	4	1	4	0	1	4	1	0	0	37.3	124	21	97	0
810	0	1	45.4904	0	0	0	0	0	0	3	1	2	1	2	0		1	2	0		0	1	1	0	0		1	2	1	2	0	0		0	0	0	36.6	99	12	97	0
811	0	1	39.7205	0	0	0	1	0	1	2	1	2	1	0	0		1	2	0		0	0		0	0		1	2	1	1	0	1	2	0	0	0	36.1	67	14	97	0
812	0	2	80.7836	1	0	0	1	0	0	0	0		0		0		0		0		0	0		0	0		0		0		0	0		1	0	0	36.4	104	22	98	1	2
813	0	1	40.8658	0	1	0	1	0	1	1	1	5	0		0		1	1	0		1	0		0	0		1	1	1	1	0	1	1	0	0	0	39.5	107	18	97	0
814	0	1	.09863	1	0	0	1	0	0	16	0		1	8	1	8	0		0		1	0		0	0		0		0		0	0		1	0	0	37.7		35		0
815	0	1	60.5096	0	0	0	1	0	0	5	1	5	1	3	0		0	5	0		0	0		0	0		0		1	5	0	0		0	0	0	35.2	89	16	97	0
817	0	2	39.0384	0	0	0	0	0	0	1	0		1	1	1	0	0		0		0	0		0	0		1	0	0		0	1	0	1	0	1	38	127	12	99	0
818	0	1	47.1288	0	0	0	0	0	0	3	0		0		0		0		0		0	0		0	0		0		0		0	0		1	0	0	37.2	89	16	98	0
821	0	1	47.7397	0	0	0	0	0	0	7	0		0		0		0		0		0	0		0	0		0		1	7	0	0		0	0	0	36.6	56	16	97	0
823	0	1	13.1123	1	1	0	0	0	0		1		0		0		0		0		0	0		0	0		0		0		0	0		1	0	0	38.1	90	20	99	0
824	0	1	36.9397	0	0	0	1	0	1	1	1	1	0		0		1	1	0		0	0		0	0		0		1	1	0	1	1	0	0	0	37	93	10	98	0
825	0	2	25.4466	0	0	0	1	0	1	3	0		1	1	1	2	1	1	0		0	1	3	0	0		0		1	3	0	1	3	0	0	0	37.1	80	20	99	0
826	0	1	20.7096	0	0	0	0	0	0	5	0		1	2	0		1	2	0		0	0		0	0		1	2	0		0	1		0	0	0	37.1	84	18	97	0
827	0	2	54.0685	0	0	0	0	0	0	1	1	1	0		0		1	1	1	1	1	0		0	0		0		1	1	0	0		0	0	0	36	101	10	98	0
828	0	1	60.2658	0	0	0	0	0	0	1	1	1	0		0		1	1	0		0	0		0	0		1	1	1	1	0	0		0	0	0	35.7	110	16	97	0
829	0	1	49.0164	0	0	0	0	0	0	1	0		1	1	0		0		0		0	0		0	0		0		1	2	0	1		0	0	0	35.9	80	18	98	0
831	0	2	36	0	0	0	0	0	0	3	1		1	0	1	3	1	3	0		1	0		0	0		1	3	1	3	0	1	0	1	0	0	38.6	110	18	97	0
832	0	2	2.48219	0	0	0	0	0	0	5	0		1	5	0		0		0		0	0		0	0		0		0		0	0		0	0	0	36.9	89		98	0
833	0	1	72.5753	0	0	0	1	0	0	4	0		0		1	4	0		0		0	0		0	0		0		0		0	0		1	0	1	35.9	100	23	97	0
834	0	2	24.137	0	0	0	0	0	0	7	1	3	0		0		1	7	0		1	1	1	0	1	1	1	3	1	3	0	0		1	0	0	39.3	127	16	99	0
835	0	1	42.2	0	1	0	0	0	0	16	0		0		0		0		0		0	0		0	0		0		0		0	0		0	0	0	37.6	80	18	99	0
836	0	2	48.9863	0	1	0	1	0	0	3	0		1	3	0		0		0		0	0		0	0		0		0		0	0		0	0	0	37.3	82	20	99	0
838	0	1	38.3863	0	0	0	0	0	0	3	0		0		0		0		0		0	0		0	0		1	3	0		0	1	3	0	0	0	35.6	93	20	98	0
839	0	2	57.1123	0	0	0	1	0	0	1	1	1	1	1	0		0		0		0	0		0	0		0		1	1	0	0		0	0	0	36.5	85	14	99	0
840	0	1	31.1753	0	0	0	0	0	0	31	0		1	31	1	16	0		0		0	0		0	0		0		1	24	0	0		0	0	0	37.1	84	18	97	0
842	0	2	24.6164	0	1	0	0	0	0	5	1	5	1	0	0		1	5	1	2	1	0		0	0		1	5	1	5	1	0		0	0	0	37.3	97	10	99	0
845	0	2	48.8712	0	0	0	1	0	0	26	0		1	15	0		0		0		0	0		0	0		0		1	0	0	0		0	0	0	37.1	87	14	99	0
846	0	1	56.0986	0	0	0	1	0	0	26	0		1	15	1	15	0		0		0	0		0	0		0		0		0	0		0	0	0	37	85	16	98	0
847	0	2	36.4082	1	0	0	1	0	1	1	0		1	1	0		0		0		0	0		0	0		0		1	7	0	1	7	0	0	0	36.8	93		96	0
849	0	1	39.0959	1	0	0	1	0	0	9	0		1	9	0		0		0		0	0		0	0		0		1	7	0	1		0	0	0	37.2	103	27	97	0
850	0	2	79.7616	0	0	0	1	0	0	3	1	3	1	3	0		1	3	0		0	0		0	0		0		0		0	1	3	1	0	0	36.5	70	14	95	1	1
851	0	1	85.6493	0	0	0	1	0	0	0	1		0		0		0		0		0	0		0	0		0		0		0	0		1	0	0	38.5	89	22	96	1	1
858	0	1	47.0466	0	0	0	1	0	1	3	0		1	3	0		0		0		0	0		0	0		0		0		0	1		0	0	0	36.4	81	14	98	0
863	0	1	11.9973	0	0	0	0	0	0	2	0		0		0		0		0		0	0		0	0		0		0		0	0		0	0	0	36.2	88	18	99	0
868	0	1	27.6959	0	0	0	1	0	0	7	1	7	0		0		1	4	0		0	0		0	0		1	3	1	7	0	1	7	0	0	0	37.9	78	22	97	0
869	0	1	.912329	0	0	0	1	0	0	2	1	3	0		1	2	0		1	2	0	0		0	0		0		0		0	1		1	0	0	40.5	79	30	97	0
876	2	2	22.3863	0	1	0	0	0	0	2	1	1	0		1	1	1	1	0		0	0		0	0		1	1	1	2	0	0		0	0	0	36.9	85	15	99	0
879	0	1	43.063	0	0	0	1	0	0	3	1	2	0		0		1	3	0		0	0		0	0		0		1	1	0	1		0	0	0	39	62	20	97	0
882	0	1	37.9945	0	0	0	1	0	0	9	0		1	9	1	7	0		0		0	0		0	0		1	7	0		0	1	6	0	0	0	37.5	88	16	98	0
887	0	2	73.9342	0	0	0	1	0	0	16	1	1	0		0		1	16	0		0	1	16	0	0		0		1	16	0	1	16	0	0	0	37	86	16	99	0
888	0	1	.260274	1	0	0	0	0	0		1	6	0		0		0		0		0	0		0	0		0		0		0	0		1	0	0	36.6		25		0
889	0	2	53.3205	0	0	0	0	0	0	8	1	7	0		0		1	7	1	0	0	0		0	0		1	8	1	8	0	0		0	0	0	37.1	67	14	98	0
890	0	1	30.9342	0	0	0	0	0	0	4	1	1	0		0		0		0		0	0		0	0		0		0		0	0		0	0	0	37.1	68	19	98	0
891	0	2	46.1288	1	0	0	0	0	0	2	0		0		0		0		0		0	0		0	0		0		0		0	0		0	0	0	37.6	60	12	98	0
892	0	1	21.0356	0	0	0	0	0	0	1	1	1	0		0		1	1	1	1	0	0		0	0		0		1	1	0	1	1	0	0	0	37.6	76	16	98	0
893	0	1	44.463	1	0	0	0	0	0	11	0		1	11	1	3	0		1	11	0	0		0	0		1	11	0		0	1	11	0	0	0	37.5	105	19	99	0
894	2	2	31.2411	0	0	0	0	0	0	1	1	1	0		0		1	1	0		0	0		0	0		1	1	1	1	0	0		0	0	0	39.5	119	14	99	0
895	0	2	25.463	1	0	0	1	0	1	19	0		1	19	0		0		0		0	0		0	0		0		0		0	0		0	0	0	36.9	87	16	98	0
897	0	1	5.5726	1	0	0	1	0	0	0	1		0		0		0		0		0	0		0	0		0		0		0	0		0	0	0	38.4	114	14	99	0
899	0	1	36.9096	0	0	0	1	0	0	8	1	1	0		0		1	1	0		0	0		0	0		1	1	1	1	0	0		1	0	0	39.5	106	20	97	0
900	0	2	26.3068	0	0	0	1	0	1	6	0		1	1	1	1	0		0		0	0		0	0		1	1	1	4	0	1	1	1	0	0	35.5	106	24	92	1	1
901	2	2	30.4822	0	0	1	1	0	0	2	0		0		0		1	2	0		0	1	2	1	0		1	1	1	1	0	1	2	0	0	0	36.7	98	23	97	0
903	1	1	50.9671	1	0	0	0	0	0	0	1		0		0		0		0		0	0		0	0		0		0		0	0		1	0	0	38.4	75	18	98	0
904	0	2	46.8822	1	0	0	1	0	0	5	1	1	0		0		0		1	1	0	0		0	0		0		1		0	0		1	0	0	38.3	98	20	94	0
905	0	1	25.2466	1	0	0	0	0	0	3	0		0		0		0		0		0	0		0	0		0		0		0	0		0	0	0	37.1	80		96	0
906	0	2	24.3233	1	0	0	1	0	0	4	0		0		0		0		0		0	0		0	0		0		0		0	0		0	0	0	37.5	100		98	0
907	0	1	40.5452	0	0	0	0	0	0	6	1	2	0		0		0		1	6	0	0		0	0		1	6	0		0	0		0	0	0	35.8	84	20	96	0
908	2	1	36.0575	0	0	0	1	0	0	4	1	4	0		0		1	4	1	3	0	1	4	0	0		1	4	1	4	0	0		0	0	0	37	67	11	98	0
909	0	1	70.8027	0	0	0	1	0	0	12	0		1	12	1	1	0		0		0	0		0	0		1	12	1	12	0	1	12	1	0	0	36	55	16	98	0
910	0	1	37.537	0	0	0	0	0	0	3	1	3	0		0		1	3	0		0	0		0	0		1	3	0		0	0		0	0	0	36.6	105	9	98	0
912	0	2	34.126	1	0	0	0	0	0	7	0		0		0		0		0		0	0		0	0		0		1	7	0	1	7	0	0	0	36.3	82	18	98	0
914	0	2	76.2438	0	0	0	0	0	0	5	0		0		0		0		0		0	0		0	0		0		0		0	0		1	0	1	36.7	100	27	97	0
915	0	1	79.9644	0	0	0	0	0	0	28	0		0		0		1	7	0		0	0		0	0		1	4	0		0	0		0	0	0	37.1	78	16	97	0
916	0	1	4.95069	0	0	0	1	0	0	10	1	10	1	10	1	10	0		0		0	0		0	0		0		0		0	1		0	0	0	37	78	22	96	0
917	0	2	29.9534	0	0	0	1	0	0	8	1	8	1	4	1	4	1	2	1	2	0	1	2	0	0		1	8	1	8	0	1	4	0	0	0	36.3	56	18	98	0
918	0	2	48.0959	0	0	0	0	0	0	34	0		1	34	0		0		0		0	0		0	0		0		0		0	1	3	0	0	0	36.6	98	18	99	0
919	2	2	38.5096	0	0	0	0	0	0	27	1	3	1	27	0		1	3	0		1	0		0	0		1	3	1	3	0	1	27	0	0	0	38	110	12	99	0
921	2	1	67.0384	0	1	0	1	0	0	3	1	3	0		0		1	3	0		0	0		0	0		1	3	1	3	0	0		0	0	0	35.5	73	20	98	0
922	2	2	32.8521	1	0	0	0	0	0	4	1	4	0		0		1	4	0		0	0		0	0		1	4	1	4	0	0		0	0	0	37.5	83	18	99	0
923	0	2	34.537	1	0	0	1	0	0	4	1	4	1	4	0		0		1	4	0	0		0	0		0		1	4	0	0		0	0	0	37.3	105	18	99	0
929	0	1	44.5726	1	0	0	0	0	0	1	0		0		0		0		0		0	0		0	0		0		1	1	0	0		1	0	1	37.1	67	22	97	0
930	0	2	48.6931	1	0	0	0	0	0	3	0		1	3	0		0		0		0	0		0	0		0		1	6	0	0		0	0	0		91		97	0
931	0	2	46.6685	1	0	0	1	0	0	0	0		0		0		0		0		0	0		0	0		0		0		0	0		0	0	0	36.7	71		99	0
932	0	2	29.0274	1	0	0	0	0	0	0	0		0		0		0		0		0	0		0	0		0		0		0	0		0	0	0	37.5	106		98	0
933	0	2	48.7479	1	0	0	0	0	0	2	0		1	2	0		0		0		0	0		0	0		0		0		0	1	2	0	0	0	37		16	99	0
934	0	2	47.7699	1	0	0	0	0	0	3	0		1	3	0		0		0		0	0		0	0		0		1	2	0	1		0	0	0	38	101	18	99	0
935	0	1	23.2904	1	0	0	0	0	0	3	0		0		0		0		0		0	0		0	0		0		0		0	0		0	0	0		78		98	0
936	0	2	46.9507	1	0	0	0	0	0	1	0		0		0		0		0		0	0		0	0		0		0		0	0		0	0	0		85		99	0
937	0	2	60.9178	1	0	0	1	0	0	4	0		0		0		0		0		0	0		0	0		0		0		0	0		0	0	0		86		99	0
938	0	2	39.737	1	0	0	0	0	0	4	0		0		0		0		0		0	0		0	0		0		1	4	0	1		0	0	0	36.9	89		99	0
939	0	2	44.5836	1	0	0	1	0	0	21	0		0		1	21	0		0		0	0		0	0		0		0		0	1		0	0	0	36.7	93		98	0
940	0	2	33.0986	1	0	0	1	0	0	3	0		0		0		0		0		0	0		0	0		0		0		0	1		0	0	0	37.7	73	12	98	0
941	0	1	35.4301	1	0	1	1	0	1	2	0		0		0		1	1	0		0	1	2	0	0		0		0		0	0		0	0	0	36.8	64	14	98	0
942	0	2	36.1068	1	0	0	0	0	0	4	0		1	0	0		0		0		0	0		0	0		0		1	4	0	1	4	0	0	0	37.7	77	10	99	0
943	0	2	38.7753	1	0	0	0	0	0	3	0		0		0		1	3	0		0	0		0	0		0		0		0	1	3	0	0	0	37	79	15	98	0
944	0	2	27.6932	1	0	0	1	0	1	2	0		0		0		0		0		0	0		0	0		0		0		0	1		0	0	0		86		99	0
945	0	2	27.6849	1	1	0	0	0	0	2	0		0		0		0		0		0	0		0	0		0		0		0	1	2	0	0	0	36.2	66		98	0
946	0	1	36.9863	1	0	0	0	0	0	6	0		0		0		0		0		0	0		0	0		0		1	6	0	0		0	0	0		78		99	0
947	0	2	46.0795	0	0	0	0	0	0	7	1	0	1	7	0		1	2	0		0	0		0	0		1		1	1	0	1		0	1	0	37.9	105	14	98	0
948	0	2	22.8356	0	0	0	1	0	0	0	1	0	1	0	1	0	0		0		0	0		0	0		1	0	1	0	0	1	0	0	0	0	37.8	114	22	99	0
949	2	2	49.3945	0	0	0	0	0	0	4	1	1	0		0		1	2	0		0	0		0	0		1	1	1	4	0	1	0	0	0	0	36.4	83	18	98	0
951	2	2	59.2932	0	0	0	0	0	0	3	1	3	0		0		1	3	0		1	0		0	0		1	3	1	2	0	0		0	0	0	38.1	110		97	0
952	2	1	41.5342	0	0	0	1	0	1	2	1	1	0		0		1	2	0		0	0		0	0		1	2	1		0	0		0	0	0	36.8	83	16	97	0
953	2	2	32.9699	0	0	0	1	0	0	4	1	4	0		0		0		1	1	0	0		0	0		1	4	1	4	0	1		0	0	0	37.1	93	20	98	0
954	0	2	60.8521	0	0	1	1	0	0	3	0		0		0		1	2	0		0	0		0	0		1	2	0		0	0		0	0	0	36.7	75		98	0
955	0	1	27.7507	0	0	0	0	0	0	1	1	1	0		0		0		0		0	0		0	0		0		1	0	0	0		0	0	0	36.6	88	16	97	0
960	1	2	43.8767	0	0	0	1	0	0	27	0		0		0		1	27	0		0	0		0	0		1	27	1	27	0	0		0	0	0	37.5	91	24	98	0
962	0	2	39.0959	0	0	0	0	0	0	4	1	1	0		0		1		0		0	0		0	0		1	2	1	2	0	1		0	0	0	37.5	107	18	98	0
963	0	1	70.0356	0	0	0	1	0	0	4	1	1	0		0		1	1	0		0	0		0	0		1	1	1	1	0	1		0	0	0	37.2	62	12	96	0
964	0	1	73.9342	0	0	0	1	0	0	3	0		0		0		0		0		0	0		0	0		0		0		0	1	3	0	0	0	36	83	10	96	0
968	0	1	72.6274	0	0	1	1	0	0	1	1	1	0		1	1	1	1	0		0	0		0	0		1		1	1	0	0		0	0	0	38.3	76	24	97	0
970	0	2	43.1507	0	0	0	1	0	1	3	0		1	2	0		0		1	3	0	0		0	0		0		1	3	0	1		0	0	0	37.2	54	13	99	0
971	0	2	25.0712	0	0	0	0	0	0	32	1	1	0		0		1	32	1	1	0	1	0	0	1	0	1	0	1		1	0		0	0	0	39.3	113	14	98	0
974	0	1	78.7041	0	0	0	1	0	0	2	0		0		0		0		0		0	0		0	0		0		0		0	1		1	0	0	36	74	18	96	0
976	0	2	47.6877	0	1	0	1	0	0	4	1	4	1	0	1	4	1	3	0		0	1	3	0	0		1	4	1	4	1	1	0	0	0	0	37.2	94	12	99	0
977	2	2	56.0356	1	0	0	0	0	0	9	1	9	0		0		1	7	0		0	0		0	0		1	9	1	9	0	0		0	0	0	36.6	80	16	97	0
978	0	2	50.263	0	0	0	1	0	0	9	1	4	1	4	0		1	4	0		0	0		0	0		1	4	1	5	0	1	4	0	0	0	37.7	97	18	97	0
979	2	1	43.9671	0	0	0	1	0	1	3	1	2	0		0		1	4	1	1	0	0		1	0		1		1	4	1	0		0	0	0	37.6	88	12	97	0
987	0	2	57.9068	0	0	0	1	0	0	2	1	2	0		0		1	2	0		1	0		0	0		1		1	2	0	0		0	0	0	39.3	74	14	96	0
988	0	2	38.8411	0	0	0	1	0	0	12	1	0	1	4	1	4	1	12	0		0	1	12	0	0		1	12	1	12	0	0		1	0	0	37.8	88	13	98	0
989	0	1	51.074	0	0	0	1	1	0	1	1	0	0		0		1	1	1	0	0	0		0	0		1	1	1	1	0	0		1	0	0	36.8	85	16	96	0
991	0	2	3.95069	0	0	1	1	0	0	16	0		1	16	0		0		0		0	0		0	0		0		1	16	0	1	16	0	0	0	36.7	73		99	0
994	0	1	23.3014	0	0	0	0	0	0	3			0		0		0		1	1	0	1	1	0	0		1	3	1	0	0	0		1	0	0	36.3	101	26	97	0
995	0	1	54.4931	0	0	0	0	0	0	3	1	3	0		0		1	3	1	0	0	0		0	0		1	3	1	3	1	0		0	0	0	38	57	11	97	0
996	0	2	43.2986	0	0	0	1	0	1	3	1	3	0		0		0		0		0	0		0	0		1	1	1	2	0	1	3	0	0	0	36.5	88	18	99	0
1002	0	1	21.8466	0	0	0	1	0	1	4	1	1	1	2	0		0		0		0	0		0	0		1	1	0		0	0		0	0	0	38.3	105	16	97	0
1008	0	2	47.5315	0	0	0	0	0	0	2	0		1		0		0		0		0	0		0	0		0		0		0	1	1	0	0	0	36	72	16	98	0
1009	0	1	41.6712	1	0	0	1	0	1	3	1	3	1	3	1	3	1	3	1	3	0	1	3	0	1	3	1	3	1	3	0	1	1	0	0	0	36.6	85	16	99	0
1010	0	1	61.4822	0	0	1	1	0	0	5	1		1	1	1	1	1	4	1	5	0	0		0	0		1		1	5	0	1	5	0	0	0	38.7	106	25	98	0
1012	1	1	51.5479	0	0	1	1	0	0		1		1		1		1		1		0	1		0	0		1		0		0	1		0	0	0	35.8	67	16	99	0
1013	0	1	53.8082	0	0	0	0	0	0	4	0		1	4	0		1	4	1	4	0	1	4	0	0		1		1	4	0	1	4	0	0	0	35.9	90	12	97	0
1014	2	1	51.0685	0	0	0	0	0	0	3	1	1	0		0		1	1	0		0	0		0	0		1	1	1	2	0	0		1	0	0	36.7	72	14	99	0
1018	1	1	2.44932	0	0	0	1	0	0	16	1		1		0		0		0		0	0		0	0		0		0		0	0		0	0	0	37	140	44	96	0
1020	2	2	5.52329	0	0	0	1	0	0	4	1	4	0		0		1	4	1	1	0	0		0	0		1	4	1		1	0		0	0	0	36.9	129		99	0
1021	0	2	33.4849	1	0	0	0	0	0		1		0		0		1	2	0		0	0		0	0		0		0		0	0		0	0	0	38.3	80	18	99	0
1024	0	2	2.99726	1	0	0	0	0	0	2	1	2	0		0		0		0		0	0		0	0		0		0		0	1		0	0	0	37.5		34		0
1026	0	2	52.6192	0	1	0	1	1	0	2	1	2	0		0		1		1	2	0	0		0	0		1		1		1	1		1	0	0	38.1	106	24	96	0
1027	2	2	53.8055	0	0	0	0	0	0	1	1	1	1		0		1		0		0	0		0	0		1		1		1	0		0	0	0	39.7	80	24	98	0
1030	0	2	41.7589	0	0	0	1	0	0	3	1		1		1		1		0		0	0		0	0		1		1	3	0	0		1	0	0	37.8	94	10	97	0
1031	0	2	71.6027	0	0	0	0	0	0	32	0		1	32	0		0		0		0	0		0	0		0		0		0	1	32	0	0	0	35.4	80	21	97	0
1033	0	1	59.1452	0	0	0	0	0	0	3	0		0		0		0		0		0	0		0	0		0		0		0	0		0	0	0					0
1041	0	2	18.0603	0	0	0	1	0	0	29	0		0		0		0		0		0	0		0	0		0		0		0	0		0	0	0					0
1046	2	2	24.9507	0	0	0	1	0	1	4	1	2	1	2	0		1	4	1	2	0	1	1	0	0		1		0		0	1		0	0	0	36.3	62	18	99	0
1047	2	2	52.3507	0	0	1	1	0	0	1	1	1	0		1	1	1	1	0		0	0		0	0		1	1	1	1	1	0		1	0	0	37.2	130	24	99	0
1048	2	1	55.326	0	0	0	0	0	0	1	1	2	0		0		0		0		1	0		0	0		0		1	2	0	0		0	0	0	36.4	80		98	0
1049	2	1	22.5397	0	0	0	1	0	0	3	1		0		0		1		0		0	0		0	0		0		0		0	0		0	0	0	35.2	93	16	96	0
1050	0	2	46.074	1	0	0	1	0	1	15	0		0		1		0		0		0	0		1	0		0		1	15	0	0		0	0	0	37.5	88	20	99	0
1051	0	1	27.1041	1		0	0	0	0	9	0		0		0		0		0		0	0		0	0		0		1	0	0	0		0	0	0					0
1057	0	2	32.5041	0	0	0	0	0	0	29	1	10	1	21	0		1	3	0		0	0		0	0		0		0		0	1	3	0	0	0	36.2	72	12	99	0
1063	0	1	13.3096	0	0	0	0	0	0	1	1	1	0		0		0		0		0	0		0	0		0		0		0	1		0	0	0	37.2	65	16	97	0
1064	0	2	25.1726	0	1	0	1	0	0	6	0		1	6	0		0		0		0	0		0	0		1	2	1	2	0	1		0	0	0	36.7	73	18	98	0
1066	0	2	38.4712	0	1	0	1	0	0	15	1	1	0		0		1	9	0		0	0		0	0		1	15	1	3	0	1	1	0	0	0	36.1	82	18	97	0
1067	0	2	16.5945	0	0	0	1	0	0	2	1	9	0		0		0		0		0	0		0	0		0		0		0	1		0	0	0	37.3	92	18	97	0
1071	1	2	31.1068	0	0	1	1	0	0	26	0		1	3	1	26	1	2	0		0	0		0	0		0		0		0	0		0	0	0					0
1072	2	1	39.663	0	0	0	0	0	0	6	1	2	0		0		1		0		0	0		0	0		1	2	1	2	1	1		1	0	0	37.8	88	12	98	0
1076	0	1	21.6822	0	1	0	0	0	0	7	0		0		0		0		0		0	0		0	0		0		0		0	0		0	0	0	37.3	78	22	97	0
1077	0	1	57.7397	0	0	0	1	0	0	7	1	6	0		0		1	4	0		1	0		0	0		0		1	7	0	0		0	0	0	36.5	78	19	96	0
1078	0	1	17.3479	0	0	0	1	0	0	3	0		0		1	3	0		0		0	0		0	0		0		0		0	1		0	0	0	37.2	120	14	99	0
1080	2	2	26.6438	0	0	0	0	0	0	2	1	2	0		1	1	1	2	0		1	0		0	0		1	1	1	2	0	1	0	0	0	0	38.1	114	24	99	0
1081	0	2	12.7616	0	0	0	0	0	0	1	0		0		0		1	1	0		0	0		0	0		1	1	1	1	1	0		0	0	0	36.8	89	20	98	0
1084	2	1	27.5233	0	0	0	0	0	0	3	1	3	0		0		1	3	0		1	1	3	0	0		0		1	3	1	0		0	0	0	36.3	88	16	97	0
1087	0	2	15.4247	1	0	0	0	0	0	34	1	7	1	10	1	10	0	7	0		0	1	5	0	1	5	1	7	1	11	1	1	7	0	0	0	37.3	103	12	99	0
1088	0	2	40.1397	0	0	0	0	0	0	28	1	3	1	7	0		0		0		0	0		0	0		0		1	7	1	0		0	0	0	36.7	60	10	96	0
1090	0	1	49.6082	0	0	0	0	0	0	28	1	2	0		0		0		0		0	0		0	0		0		0		0	0		0	0	0	36.8	88	12	99	0
1092	0	1	48.3644	0	0	0	0	0	0	7	1	5	1	7	1	7	1	4	0		0	0		0	0		1	4	0		0	1		0	0	0	36	79	22	95	0
1093	1	2	26.126	0	1	1	1	0	0	2	1	2	1	0	0		1	2	0		1	0		0	0		1	2	1	2	1	0		0	0	0	37.3	98	18	98	0
1095	0	1	23.9534	0	0	0	1	0	0		0		0		0		0		0		0	0		0	0		0		0		0	0		0	0	0	36	88	15	98	0
1097	0	2	23.7342	1	0	0	0	0	0	3	1	2	1	1	0		1	1	0		0	0		0	0		1	3	1	1	0	0		0	0	0	38.2	76	14	98	0
1098	0	2	48.6466	0	1	0	0	0	0	3	0		1	2	0		1	3	0		0	0		0	0		0		0		0	1	3	0	0	0	36.9	88	18	99	0
1106	0	2	10.3671	0	0	0	1	0	0	2	1	2	1	2	0		1	2	0		0	1	1	0	1	1	0		0		0	1	2	0	0	0	38.2	89	21	99	0
1109	0	2	45.0849	0	0	0	0	0	0	1	1	0	0		0		1		1	0	0	0		0	0		1	1	1	0	0	1	0	0	0	0	36.2	114	16	99	0
1111	0	2	27.7425	0	0	0	0	0	0	3	1	-8	1	2	0		1	3			0	0		0	0		1	3	1	3	1	1	2	1	1	0	36.2	88	11	99	0
1114	0	1	31.2164	0	1	0	0	0	0	1	1	1	0		0		1	1	0		0	0		0	0		1	1	1	1	0	1		0	0	0	37.9	79		97	0
1116	0	2	28.9342	0	1	0	0	0	0	1	0		0		0		0		0		0	0		0	0		0		0		0	1		0	0	0	36.4	70		99	0
1118	0	2	21.2521	0	0	0	1	0	1	3	0		1	3	1	1	0		0		0	0		0	0		1	10	1		1	0		0	0	0	37.1	93	22	98	0
1119	0	2	34.6137	0	0	0	0	0	0	7	1	3	1	7	1	1	0		0		0	0		0	0		0		0		0	0		0	0	0	36.7	79		96	0
1120	0	2	2.76438	0	0	0	0	0	0		0		0		0		0		0		0	0		0	0		0		0		0	0		0	0	0	36.6	115		99	0
1123	2	2	32.2521	0	0	1	1	0	0	4	1	1	0		0		1	1	0		1	0		0	0		1	4	1	1	0	1		0	0	0	37.1	107	24	98	0
1125	0	2	41.3836	0	0	1	1	0	1	1	0		0		0		0		0		0	0		0	0		0		0		0	0		0	0	0	36.6	88		98	0
1131	0	2	33.9233	1	0	0	1	0	1		1		1		0		0		0		0	0		0	0		0		0		0	0		0	0	0	37.7	93	13	98	0
1132	0	2	39.411	1	0	0	1	0	0	29	0		0		0		0		0		0	0		0	0		0		0		0	0		0	0	0	37.8	120	17	98	0
1134	0	1	52.2904	0	0	0	1	0	0	10	1	2	0		0		0		1	0	0	0		0	0		0		1	2	1	0		0	0	0	36	76	12	97	0
1136	2	1	37.0548	0	1	0	0	0	0	1	1	1	0		0		1	1	0		0	0		0	0		1	1	1	1	0	0		0	0	0	38.9	103	12	98	0
1141	2	1	61.9123	0	0	0	0	0	0	3	1	13	1		0		1	3	0		0	0		0	0		1	3	1		1	0		0	0	0	35.3	72	12	97	0
1145	0	2	22.2411	0	0	0	0	0	0	0	0		0		0		0		0		0	0		0	0		0		1	0	0	0		0	0	0	36.9	110	16	98	0
1147	0	2	33.9808	0	0	0	1	0	1	2	0		0		0		0		1	2	0	0		0	0		0		0		0	0		0	0	0	37.4	87		99	0
1148	0	2	49.1726	0	0	0	1	0	1	31	1	5	0		0		1	5	0		0	0		0	0		1	5	1	5	0	1	5	0	0	0	37.3	69	18	99	0
1149	0	2	49.7973	1	0	0	0	0	0	2	0		0		0		0		0		0	0		0	0		0		0		0	0		0	0	0	37.2	120	14	98	0
1153	0	2	50.4685	0	0	0	1	0	1	38	0		0		0		0		0		0	0		0	0		1	38	0		0	0		0	0	0	36.9	65	14	98	0
1155	0	1	30.1452	0	1	0	1	0	1	7	0		0		0		0		1	4	0	0		0	0		0		1	1	0	0		0	0	0	37.5	72	14	98	0
1158	0	2	55.263	1	0	0	0	0	0	5	0		0		0		0		0		0	0		0	0		0		0		0	0		0	0	0	36.9	120	22	99	0
1159	0	2	43.5096	1	0	0	1	0	1	4	0		0		0		0		0		0	0		0	0		0		0		0	0		0	0	0	37.9	66	10	99	0
1163	2	1	40.274	0	0	0	0	0	0	1	1	0	0		0		1	1	1	0	0	0		0	0		1	4	1	1	1	0		0	0	0	38.7	91	22	96	0
1164	0	2	43.2329	0	0	0	0	0	0	2	0		0		0		0		0		0	0		0	0		0		1	1	0	0		0	0	0	37.8	88	16	99	0
1165	2	2	70.737	0	0	1	1	0	0	2	1	2	0		0		1	2	0		0	0		0	0		1		1		0	0		0	0	0	35.5	54		97	0
1166	0	1	78.3397	0	0	0	1	0	0	2	0		0		0		0		0		0	0		0	0		0		0		0	1		0	0	0	36	59	18	98	0
1174	0	1	40.8767	0	0	0	0	0	0	5	1	5	1	5	0		1	2	0		0	1	1	0	0		1	5	1		1	1	5	0	0	0	37.6	64	14	99	0
1176	2	2	34.9014	0	0	0	0	0	0	4	1	4	1	4	0		1	1	0		1	0		0	0		1	4	1	4	0	1		0	0	0	36.5	81	16	98	0
1181	2	1	38.1397	0	0	1	1	0	0	2	1	2	1	2	0		1	2	0		0	0		0	0		1	2	1		1	0		1	0	0	38.2	61	12	98	0
1183	0	1	61.0658	0	0	0	1	0	0		0		1		0		0		0		0	0		0	0		0		0		0	0		0	0	0	36	82	18	98	0
1185	0	1	34.3589	1	0	1	1	0	1	10	0		0		0		0		1	5	0	0		0	0		0		0		0	1		0	0	0	37.2	75	20	99	0
1196	0	1	33.3808	0	0	0	1	0	0	3	0		0		0		0		0		0	0		0	0		0		0		0	1		0	0	0	36.7	68		98	0
1213	0	2	51.1534	1	0	1	1	0	0	10	0		0		0		0		0		0	0		0	0		0		0		0	0		0	0	0	37.2	89	10	99	0
1214	0	1	50.7233	1	0	1	1	0	0	37	0		1	40	0		0		0		0	0		0	0		0		0		0	0		1	1	0	37.1	70	11	98	0
1215	0	2	71.411	1	0	0	1	0	0		1		0		0		0		0		0	0		0	0		0		0		0	0		0	0	0	37	98	13	98	0
1220	0	1	44.3397	1	0	0	1	0	1	2	0		0		0		0		0		0	0		0	0		0		0		0	1		0	0	0	36	67	18	99	0
1222	2	1	40.1836	0	0	0	1	0	1	1	1	1	0		0		1		0		0	0		0	0		0		1	1	0	1		0	0	0	38.7	116	14	98	0
1227	0	1	76.9151	0	0	0	1	0	0		0		1		0		0		0		0	0		0	0		0		0		0	0		0	0	0	36.1	91	22	99	0
1228	0	2	32.674	0	0	0	0	0	0	20	0		1	7	1	7	0		0		0	0		0	0		0		0		0	0		0	0	0	36.6	74		99	0
1229	0	1	39.1726	0	0	0	1	0	0	10	1	10	0		0		0		0		0	0		0	0		0		0		0	0		0	0	0	36.3	83	16	97	0
1230	0	1	63.6247	0	0	0	1	0	0	1	1		1	1	0		0		0		0	0		0	0		1		0		0	1	1	0	0	0	36.8	64	20	97	0
1235	0	1	40.4685	0	0	1	1	0	0	1	0		0		0		0		0		0	0		0	0		0		0		0	0		0	0	0	36.8	86	18	97	0
1238	0	2	51.6082	0	0	1	1	0	0	10	0		1	10	0		0		0		0	0		0	0		0		0		0	1	10	0	0	0	36	70	16	97	0
1244	0	1	43.9178	1	0	1	1	0	0	2	0		0		0		1	2	0		0	0		0	0		0		0		0	0		0	0	0	36.4	65		97	0
1245	0	2	31.7425	1	0	0	1	0	1	15	0		0		0		1	2	0		0	0		0	0		1	2	0		0	0		0	0	0	36.4	80		98	0
1251	0	1	31.6849	0	0	0	1	0	0	2	1	2	0		0		0		0		0	0		0	0		1	2	1	2	0	0		1	0	1	35.9	108	24	99	0
1259	0	1	56.3562	0	0	0	0	0	0	15	1		0		1	15	0		1	2	0	1	11	0	0		1	15	1	3	0	1	15	0	0	0	37.3	70	14	98	0
1261	0	1	24.326	0	0	1	1	0	0	18	1	3	1	6	0		1	5	1	2	0	0		1	0		1	10	1	7	1	0		0	0	0	37.4	72		99	0
1262	0	2	21.4932	0	0	0	1	0	0	8	1	3	0		0		1	4	0		0	0		0	0		1	3	1	2	1	0		0	0	0	36.4	97		99	0
1265	0	2	18.4493	0	0	0	0	0	0	1	1	1	0		0		0		0		0	0		0	0		0		0		0	0		0	0	0	36	98		98	0
1266	0	2	35.0685	0	0	0	0	0	0	2	0		0		0		0		0		0	0		0	0		0		1	2	0	1		0	0	0	37.3	70	18	99	0
1267	0	2	38.5288	1	0	0	1	0	0	0	0		0		0		1		0		0	0		0	0		0		0		0	1		0	0	0	36.7	90		99	0
1270	0	2	26.8055	1	0	0	0	0	0	4	0		0		0		0		0		0	0		0	0		0		0		0	1		0	0	0	37	94	14	99	0
1290	0	1	49.4301	1	0	0	0	0	0	2	0		0		0		0		0		0	0		0	0		0		0		0	0		0	0	0	36	110	16	96	0
1295	0	2	35.7644	1	0	0	0	0	0	1	0		0		0		0		0		0	0		0	0		0		1	1	0	0		0	0	0	36	80		98	0
1296	0	1	37.3945	1	0	0	0	0	0	7	0		1	3	0		0		0		0	0		0	0		0		0		0	1		0	0	0	36.4	96	10	99	0
1298	0	2	41.0329	1	0	0	0	0	0	33	0		0		0		0		0		0	0		0	0		0		1	33	0	1		0	0	0	36.8	76	10	98	0
1299	0	1	30.5644	0	0	0	1	0	0	1	0		0		0		1	1	0		0	0		0	0		0		0		0	1	1	0	0	0	37.4	95	21	98	0
1300	0	2	29.6247	1	0	0	0	1	0	4	0		0		0		0		0		0	0		0	0		0		0		0	0		0	0	0	36.2	76	12	98	0
1304	0	2	43.5808	1	1	1	1	0	0	12	0		0		0		0		1	12	0	0		0	0		0		0		0	1	2	0	0	0	38	85	18	98	0
1306	2	2	22.9644	0	0	0	1	0	1	3	1	3	0		0		1	3	0		0	1	3	0	0		1	3	1	3	1	0		0	0	0	36.9	100	14	99	0
1308	0	1	66.3562	0	0	0	1	0	0	3	0		0		0		1	0	0		0	0		0	0		0		1	0	0	0		0	0	0	36.1	84	18	98	0
1310	0	2	32.9178	0	0	0	0	0	0	1	0		0		0		0		0		0	0		0	0		0		1		0	1	1	0	0	0	36.7	80	18	99	0
1312	0	2	47.4219	0	0	0	1	0	0	15	0		1	4	1	5	0		0		0	0		0	0		1	4	1	15	0	1	4	0	0	0	36.1	102	20	99	0
1313	0	1	42.0164	0	0	0	0	0	0	15	0		0		0		0		0		0	0		0	0		0		0		0	1	15	0	0	0	36.2	75	12	97	0
1316	0	2	6.48493	0	0	0	0	0	0	5	1	5	1	5	0		0		0		1	0		0	0		0		1		0	0		1	0	0	37.4	115	32	97	0
1317	0	1	29.8137	0	0	0	0	0	0	3	0		1	3	0		0		0		0	0		0	0		0		1	3	0	1		0	0	0	35.6	69	18	98	0
1320	0	2	22.5315	0	0	0	0	0	0	2	0		1	1	1	2	1	2	0		0	0		0	0		1	2	1		1	1	2	0	0	0	36.6	97	12	99	0
1322	0	1	30.2822	0	0	0	0	0	0	1	0		0		0		0		0		0	0		0	0		0		1	1	0	0		0	0	0	37.2	71	18	99	0
1327	0	2	42.9315	0	0	0	1	1	0	16	1	3	1	7	1	16	1	7	0		0	0		0	0		1		1	3	1	1	7	0	0	0	36.9	99	12	98	0
1329	0	2	28.0082	1	0	0	0	0	0	2	0		0		0		0		0		0	0		0	0		0		1	2	0	0		0	0	0	37.2	117		99	0
1336	0	1	46.0548	0	0	0	1	0	0	14	1	2	0		1		1	14	0		0	0		0	0		1	13	1	7	0	1	13	0	0	0	36.9	81	18	97	0
1337	0	2	50.6575	0	0	0	0	0	0	8	1	1	0		1	8	1	8	0		0	0		0	0		1	1	1	3	1	1	4	1	0	0	37.7	109	21	97	0
1338	2	1	52.074	0	0	0	1	0	0	2	1	1	1	2	1	2	1	1	1	0	0	0		0	0		1	2	1	1	1	0		1	0	0	39.7	108	28	98	0
1340	0	2	72.7068	0	1	0	1	1	0	3	1	2	0		0		1	3	1	0	1	0		0	0		1	2	0		0	0		1	0	0	36.9	78	22	94	0
1341	0	2	50.9973	0	0	1	1	0	0	14	0		1	14	0		1	14	0		0	0		0	0		1	14	0		0	0		1	1	0	37.8	88	14	98	0
1343	1	1	41.1342	0	0	0	0	0	0	2	0		1		1		0		1	1	0	0		0	0		1		0		0	0		0	0	0	36.7	82	16	97	0
1344	0	1	23.8575	0	0	0	1	0	1	5	0		1		0		0		0		0	0		0	0		0		0		0	0		0	0	0	35	75	16	98	0
1345	0	2	47.0904	0	0	0	1	0	0	1	0		1	0	1	1	0		0		0	0		0	0		1	1	1	1	0	0		0	0	0	37	79	18	98	0
1346	0	2	23.9096	0	0	0	0	0	0	7	0		1	2	0		0		0		0	0		0	0		0		0		0	0		0	0	0	36.5	79		98	0
1347	0	2	26.3918	0	0	0	0	0	0		0		1		0		0		0		0	0		0	0		0		0		0	0		0	0	0	36.3	84	18	98	0
1356	0	1	26.3644	1	0	0	0	0	0	10	0		1	10	0		0		0		0	0		0	0		0		1		1	0		0	0	0	36.5	57	17	97	0
1358	0	1	57.6986	0	0	0	1	0	0	3	1	3	1	3	0		1	2	1	2	0	0		0	0		1	3	0		0	0		0	0	0	37.3	81	20	96	0
1382	0	1	47.6795	0	0	0	1	0	0	6	0		1	6	0		0		0		0	0		0	0		1	6	1	6	1	0		1	1	0	36.7	100	24	96	0
1384	0	2	50.1315	1	0	0	1	0	0	14	0		1	10	1	10	0		1	2	0	0		0	0		0		1	10	0	1	14	1	0	0	36.6	104	20	99	0
1389	0	1	49.3205	0	0	0	0	0	0	2	0		0		0		0		0		0	0		0	0		0		0		0	0		0	0	0	36.6	67	18	99	0
1390	1	2	51.0027	1	0	0	1	0	0	30	0		0		0		0		0		0	0		0	0		0		0		0	0		1	0	0	37.5	91	16	97	0
1402	0	1	48.0027	0	0	0	1	0	0	5	1	5	1	2	1	0	1	5	1	3	0	0		0	0		1	4	0		0	1	0	1	0	0	36	91	20	98	0
1403	0	1	75.3096	0	0	0	0	0	0	3	1	2	1	2	0		0		0		0	0		0	0		1	3	1	3	0	1	2	1	0	0	38.7	94	34	97	0
1404	0	1	38.1699	0	0	0	1	0	1	1	1	1	0		0		1	1	1	1	0	0		0	0		1	1	1	1	0	0		1	0	0	37.8	70	16	99	0
1406	0	1	32.7397	0	0	0	0	0	0	2	1	2	1	2	1	1	1		0		0	0		0	1	0	1	1	1	1	0	0		1	0	0	39.9	100	14	97	0
1408	0	1	16.7315	0	0	1	1	0	0	4	1	0	0		1	4	0		1	0	0	0		0	0		0		1		1	1	3	1	0	0	37.2	127	14	97	0
1424	0	2	32.989	0	0	0	0	0	0	14	1	2	0		0		1	0	0		0	0		0	0		1	2	0		0	0		0	0	0	37.8	115	18	98	0
1431	0	1	50.5123	1	0	0	1	0	1	7	0		0		0		0		1	7	0	0		0	0		0		0		0	1		0	0	0	36.4	75		98	0
1433	0	2	27.737	0	0	0	1	0	0	6	1	3	0		0		1	3	0		0	1	2	0	1	2	0		1	3	1	1	1	0	0	0	39.4	107		99	0
1435	0	2	37.4904	0	0	0	1	0	1	0	0		1		1		0		0		0	0		0	0		0		0		0	0		0	0	0	35.9	85	15	97	0
1440	2	2	30.4658	0	0	0	0	0	0	15	1	15	1	15	1	15	1	15	0		0	0		0	0		1	15	1	15	0	0		1	0	0	37	94	34	98	0
1441	0	1	21.6849	0	0	1	1	0	1	4	0		0		0		0		0		0	0		0	0		1	4	1	4	0	0		0	0	0	37.5	103	20	99	0
1442	2	1	61.937	0	0	1	1	0	0	1	1	1	0		0		0		0		0	0		0	0		0		1	1	1	0		0	0	0	39.3	122	16	99	0
1443	2	1	31.126	0	0	0	0	0	0	1	1	1	1	1	0		1	1	0		0	0		0	0		0		1	1	1	0		0	0	0	38.9	97	16	98	0
1444	0	2	21.2986	0	0	0	0	0	0	10	0		1	10	1	5	0		0		0	0		0	1	10	0		0		0	1		0	0	0	36.2		24	98	0
1447	0	1	63.1808	0	0	0	1	0	0	7	1	7	1	1	0		1	7	0		1	0		0	0		1	7	1	7	0	0		0	0	0	36.1	65	14	97	0
1449	2	2	36.2493	0	0	0	1	1	1	7	1	4	0		0		0		0		1	1	7	0	0		1	7	1	4	0	0		0	0	0	35.5	112	15	98	0
1451	0	2	22.4603	0	0	1	1	1	1	2	0		0		0		0		0		0	0		0	0		0		0		0	1		0	0	0	37.1	80	22	99	0
1456	0	1	37.0822	0	0	0	1	0	1	4	1	3	0		0		1	4	1	1	0	1	2	1	1	4	1	4	1	4	1	0		0	0	0	38.4	96	18	98	0
1457	0	2	49.4356	0	1	0	0	0	0	4	0		0		0		0		0		0	0		0	0		0		0		0	1	4	0	0	0	37.2	99	10	99	0
1474	2	1	32.126	0	0	0	0	0	0	2	1	2	0		0		1	2	0		0	0		0	0		1	2	1	2	1	0		1	0	0	41.8	102	18	97	0
1475	2	2	41.937	0	0	0	0	0	0	6	1	6	1	2	0		1	6	0		0	0		0	0		1	6	1	6	1	0		1	1	0	36.3	63	26	97	0
1477	2	1	61.389	0	0	0	0	0	0	4	1	4	0		0		1	4	0		0	0		0	0		1	2	1	4	0	0		1	0	0	36	88	24	97	0
1478	2	1	40.2849	0	0	1	1	0	1	1	1	1	1	1	1	1	0		1	0	0	1	1	0	1	1	1	1	1	1	1	0		0	0	0	37.4	97	16	97	0
1480	2	1	38.3151	0	0	0	1	0	1	3	1	3	1	3	0		1	3	0		0	1	3	0	0		1	3	1	3	0	1		0	0	0	36.4	83	18	97	0
1487	0	1	41.2247	0	0	0	1	0	1	3	1	3	0		0		1	3	0		0	0		0	0		1	3	1	3	0	0		0	0	0	36.8	81	16	98	0
1496	2	2	43.4411	1	0	0	1	0	0	8	1	5	0		1	5	1	5	0		0	0		0	0		1	5	1	5	0	1	8	0	0	0	37.5	76	20	99	0
1499	0	1	33.1699	0	0	0	1	0	0	3	0		0		0		0		0		0	1	3	0	0		0		1	3	0	1		0	0	0	37.1	68	12	96	0
1510	0	2	30.2767	1	0	1	1	0	1	4	0		0		0		0		0		0	0		0	0		0		0		0	0		0	0	0	37.8	57	14	98	0
1513	2	1	31.3534	0	0	0	0	0	0		1		0		0		0		0		0	0		0	0		0		1		0	0		1	0	0	36.9	69	18	98	0
1514	0	2	38.1452	1	0	0	0	0	0	1	0		0		0		0		0		0	0		0	0		0		0		0	0		0	0	0	37.2	84	16	98	0
1520	0	2	59.9041	0	0	0	1	0	0	6	0		0		0		0		0		0	0		0	0		0		0		0	0		0	0	0	36.8	68	18	99	0
1523	0	2	57.2	0	0	0	0	0	0	1	0		0		0		0		0		0	0		0	0		0		0		0	0		0	0	0	36.9	75		99	0
1526	2	1	53.926	0	0	0	1	0	0	4	1	4	0		0		1	2	1	4	0	0		0	0		0		1	4	0	0		1	0	0	36.8	92		99	0
1533	2	1	32.3808	1	0	1	1	0	0	1	1		0		0		1		0		0	0		0	0		0		1	1	0	0		1	0	0	38	73		98	0
1534	2	2	52.989	0	0	0	1	0	1	6	1	4	0		0		1	4	0		1	0		0	0		1	6	1		0	0		0	0	0	37.4	72	10	98	0
1536	0	1	72.3671	0	1	0	1	0	0	7	1	7	0		0		0		0		0	0		0	0		0		0		0	0		1	0	0	36	75		97	0
1539	0	2	27.7233	0	0	0	1	0	1	7	1	2	0		1	2	1	2	0		1	0		0	0		1	2	1	2	0	1	2	1	0	0	36.9	100	17	97	0
1543	0	2	71.4575	0	0	0	0	0	0	4	0		0		0		0		0		0	0		0	0		0		0		0	0		0	0	0	37.1	69	20	98	0
1547	0	1	50.5397	0	0	0	1	0	1	7	0		1	5	1	7	0		0		0	1	4	0	0		0		0		0	1		1	1	0	36.8	52	10	98	0
1555	2	2	59.1151	0	1	0	0	0	0	8	1	8	0		0		0		0		0	0		0	0		1	8	1		0	1	8	0	0	0	36.2	85		99	0
1556	2	1	63.6356	0	0	0	1	0	0	0	1		1		1		1	0	1		0	0		0	1	0	1	0	1		0	1		0	0	0	36.9	81	14	97	0
1559	2	1	31.0712	0	0	0	0	0	0	4	1	1	0		0		1	1	0		1	1	4	0	0		0		1	5	0	1		0	0	0	36.3	75	22	97	0
1560	0	1	31.3589	0	0	0	0	0	0	6	0		0		0		0		0		0	0		0	0		0		0		0	0		1	0	0	36.9	67		96	0
1561	0	2	23.8027	0	0	0	1	0	0	7	0		1	7	0		0		0		0	0		0	0		0		0		0	0		0	0	0	36.6	80	18	99	0
1562	0	1	52.5479	0	0	0	0	0	0	13	0		0		1		0		0		0	0		0	0		1	13	1	13	0	0		0	0	0	37.7	113	23	98	0
1567	0	1	43.6877	0	0	0	1	0	1	6	0		1	6	0		1	4	1	5	0	0		0	0		1	5	1	5	0	0		0	0	0	36.4	85	13	97	0
1571	0	2	32.8712	0	0	0	0	0	0	3	1		0		0		1	3	0		0	0		0	0		0		0		0	1	3	0	0	0	38.2	120	12	98	0
1572	2	2	25.7534	0	0	0	1	0	1	3	0		0		1	64	1	3	0		0	0		0	0		1	3	0		0	1		0	0	0	36	100		99	0
1574	1	2	51.0356	0	0	1	1	0	1	0	1		1	27	0		0		0		0	0		0	0		0		0		0	0		0	0	0	38.1	100	16	99	0
1576	0	2	33.1178	1	0	0	1	0	0	5	0		0		0		0		0		0	0		0	0		0		0		0	1		1	0	0	36.4	80	20	98	0
1581	0	2	11.1699	0	0	0	0	0	0	9	0		1	9	0		0		0		0	0		0	0		0		0		0	0		0	0	0	36.9	85		99	0
1582	0	2	8.70685	0	0	0	0	0	0	9	0		1	9	0		0		0		0	0		0	0		0		0		0	0		0	0	0	36.2	100		99	0
1584	0	2	35.463	1	0	0	1	0	0	4	0		0		0		0		0		0	0		0	0		0		0		0	0		0	0	0	37.2	92	14	98	0
1597	2	2	39.2274	0	0	0	1	0	0	3	1	4	0		1	0	1	1	0		0	0		0	0		0		0		0	1	0	0	0	0	37.7	81	22	98	0
1600	0	1	71.0438	0	0	1	1	0	0	4	1	4	1	4	0		1	3	0		0	0		0	0		1	2	1	2	0	0		1	0	0	36.5	40	18	97	0
1624	0	2	67.9151	0	0	0	1	0	1	4	0		0		0		1	4	0		1	0		0	0		0		0		0	0		0	0	0	36.4	106	16	97	0
1625	0	2	57.5863	1	0	0	0	0	0	4	0		1	4	0		0		0		0	0		0	0		0		0		0	0		0	0	0		80		97	0
1626	0	2	43.0932	0	0	0	0	0	0	0	1	0	0		1	0	0		0		0	0		0	0		0		1	1	0	0		1	0	0	37.8	75	18	96	0
1627	0	2	28.6301	0	0	0	1	0	0	1	1	1	1	0	1	1	1		0		0	1	1	0	0		1		1		0	1		1	0	0	37.9	110	22	98	0
1628	0	2	46.326	0	0	0	0	0	0	5	0		1	5	0		0		0		0	0		0	0		0		0		0	0		0	0	0	36.7	107	18	97	0
1629	0	2	34.8521	0	0	0	0	0	0	2	0		0		0		0		0		0	0		0	0		0		1	2	0	1		0	0	0	36.4	93	14	97	0
1631	0	2	52.6521	0	0	0	1	0	0	7	0		0		0		1	7	0		0	0		0	0		1	7	1	7	0	1		0	0	0	35.5	82	16	98	0
1632	0	1	37.9151	0	0	0	0	0	0	1	1	1	0		0		1		0		0	1	1	0	0		1		1		0	1		0	0	0	35.3	80	20	98	0
1635	0	1	33.5151	0	0	0	0	0	0	11	1	1	1	4	0		0		1	1	0	0		0	0		0		0		0	1		0	0	0	38	90	14	99	0
1637	0	2	50.2575	1	0	0	1	0	0	2	1	2	1	1	0		0		0		0	0		0	0		0		1	1	0	1		0	0	0	36.5	77	18	97	0
1642	0	1	26.8301	0	0	0	1	0	0	1	0		1	1	1	1	0		0		0	0		0	0		0		0		0	1		0	0	0	37.6	67	16	99	0
1643	0	2	40.5178	1	0	0	0	0	0	1	0		0		0		0		0		0	0		0	0		0		1	1	0	0		0	0	0	37.2	74	18	98	0
1644	0	2	51.4466	1	0	0	1	0	0	10	0		0		0		0		0		0	0		0	0		0		1	10	0	1		0	0	0		103		99	0
1645	0	2	47.7479	1	0	0	0	0	0	4	0		0		0		0		0		0	0		0	0		0		0		0	1		0	0	0	37.9	73	14	99	0
1651	0	2	55.1205	1	0	0	1	0	0	17	0		0		0		0		0		0	0		0	0		0		0		0	1		0	0	0	36.4	115	14	99	0
1652	0	1	57.6931	1	0	0	1	0	0		0		1		0		1		1		0	0		0	0		0		0		0	0		0	0	0		90		99	0
1653	0	2	48.4356	1	0	0	0	0	0	5	1	5	0		0		1	5	1	5	0	0		0	0		1	5	1	5	0	0		0	0	0	35.8	76	30	97	0
1654	0	1	5.94521	1	0	0	0	0	0	6	0		1	6	0		0		1	0	0	0		0	0		0		0		0	1		0	0	0	37	86	20	96	0
1655	0	1	85.1534	1	0	0	1	0	0	3	0		0		0		0		0		0	0		0	0		0		1	3	0	0		0	0	0	38	63	16	98	0
1656	0	2	39.6849	0	0	0	0	0	0	8	0		0		0		0		0		0	0		0	0		0		1	8	0	0		0	0	0		70		98	0
1657	0	2	50.926	1	0	0	0	0	0	7	1	1	1	1	0		1	7	0		0	0		0	0		0		0		0	0		0	0	0	38.1	73	20	96	0
1658	0	2	39.8384	1	1	0	0	0	0	7	0		0		0		0		0		0	0		0	0		0		1	7	0	0		0	0	0	36.2	86		98	0
1659	0	1	36.5726	1	0	0	0	0	0	9	0		0		0		0		0		0	0		0	0		0		0		0	1		0	0	0	35.3	74	12	97	0
1662	0	1	25.0164	1	0	0	1	0	1	10	0		0		0		0		0		0	0		0	0		0		1	10	0	0		0	0	0		122		98	0
1665	0	2	36.7644	1	0	0	1	0	0	3	0		0		1	3	0		0		0	0		0	0		0		0		0	0		0	0	0	37.6	83	16	99	0
1667	0	1	44.1342	1	0	0	0	0	0	0	0		0		0		0		0		0	0		0	0		0		0		1	0		0	0	0	37.3	85	16	98	0
1669	0	2	32.5205	1	0	0	0	0	0	8	0		0		0		0		0		0	0		0	0		0		1	8	0	0		0	0	0					0
1670	0	2	35.463	1	0	0	1	0	0	2	0		0		0		0		0		0	0		0	0		1	2	1	2	0	0		0	0	0	35.6	89	18	99	0
1672	0	2	50.4082	1	0	0	1	1	0	5	0		1	5	0		0		0		0	0		0	0		0		0		0	0		0	0	0					0
1673	0	2	37.5178	1	0	0	0	0	0	3	0		1	3	0		0		0		0	0		0	0		0		1	3	0	1		0	0	0	38	103	18	98	0
1675	0	2	29.011	1	0	0	1	0	1	31	0		0		0		0		0		0	0		0	0		1	12	0		0	1		0	0	0					0
1676	0	2	49.4411	1	0	0	0	0	0	9	0		0		0		0		0		0	0		0	0		0		1	8	0	1		0	0	0	35.9	64		97	0
1678	0	2	32.0658	1	0	0	0	0	0	1	0		0		0		0		0		0	0		0	0		0		1	1	0	0		0	0	0					0
1680	0	2	31.2767	1	0	0	1	0	0	1	0		1	1	0		0		0		0	0		0	0		0		0		0	0		0	0	0		68		98	0
1683	0	1	57.2767	0	0	0	1	0	0	3	1	3	1	3	0		1	3	0		0	0		0	0		1	3	1	3	0	1	3	0	0	0	37.7	86	16	98	0
1685	0	1	52.4274	1	0	0	1	0	0	29	0		1	29	0		0		0		0	0		0	0		0		1	1	0	0		0	0	0	37.6	74	16	96	0
1686	0	2	17.1781	1	0	0	1	0	0	7	1	7	0		0		0		0		0	0		0	0		1	7	0		0	1		0	0	1	37.4	108	28	99	0
1687	0	2	48.3808	1	0	0	1	0	0	3	0		0		0		0		0		0	0		0	0		0		1	2	0	1		0	0	0	38.1	65	22	98	0
1688	0	2	35.737	1	0	0	1	0	1	8	1	5	0		0		0		1	6	0	0		0	0		1	8	1	8	0	1	8	0	0	0	37.4	88	20	99	0
1689	0	2	33.9863	0	0	0	0	0	0	8	1	4	1	0	1	0	1	3	0		0	0		0	0		1	4	1	8	0	0		0	0	0	39	63	18	98	0
1691	0	2	39.7644	0	0	0	0	0	0	3	0		1	1	1	0	1	2	0		0	0		0	0		1	1	1	3	0	1		0	1	0	37.2	73	18	98	0
1692	0	1	31.5452	0	0	0	0	0	0	3	0		1	3	0		0		0		0	0		0	0		0		0		0	0		0	0	0	36.6	79	16	98	0
1693	0	1	55.3699	0	0	0	0	0	0	5	0		1	5	0		1	1	1	1	0	0		0	0		1	7	0		0	1	5	0	0	0	38	96	18	98	0
1694	0	2	31.5452	0	0	0	0	0	0	5	0		0		0		0		1	5	0	0		0	0		0		0		0	0		0	0	0	36.3	130	11	98	0
1695	0	1	40.8082	0	0	0	1	0	0	2	1	2	0		0		1	2	1	0	1	0		0	0		1	0	0		0	1	1	0	0	0	37	90	11	99	0
1696	0	2	40.0356	1	1	0	0	0	0	3	1	2	1	1	1	3	0		0		0	0		0	0		0		1	2	0	0		0	0	0	36	103	16	99	0
1698	0	2	46.5699	0	0	0	0	0	0	8	1	2	1	8	0		1	8	0		0	0		0	0		1	8	1	8	0	1	8	0	0	0	36.8	72	14	98	0
1699	0	1	56.4575	0	0	0	0	0	0	1	1	1	1	0	1	0	1	0	0		0	0		0	0		1	0	0		0	1	0	1	0	0	40.3	118	24	97	0
1700	1	1	62.8247	1	0	0	0	0	0	14	1	2	1	2	0		1	2	1	2	0	1	4	0	1	0	1	14	0		0	1		0	0	0	36.3	74	18	97	0
1701	0	2	43.6247	0	0	0	1	0	0	3	0		0		0		0		1	3	0	0		0	0		1	1	1	1	0	1	1	0	0	0	35.8	71	18	98	0
1702	0	1	26.3205	1	0	0	1	0	0	0	0		1	0	0		0		0		0	0		0	0		0		1	1	0	0		0	0	0	37.2	68	16	98	0
1703	0	1	62.2027	0	0	0	0	0	0	1	0		0		0		0		0		0	0		0	0		0		0		0	1	1	0	0	0	35.7	69	16	98	0
1704	0	2	26.137	1	1	0	1	0	0	20	0		1	1	1	20	1	2	0		0	0		0	0		0		1	2	0	1		0	0	0	37	64	14	98	0
1710	0	2	30.7726	0	0	0	0	0	0	3	0		0		0		0		0		0	0		0	0		0		1	3	0	0		0	0	0	36.6	122	10	99	0
1711	0	2	41.6959	0	0	0	1	0	0	18	0		1	0	1	18	1	13	0		0	0		0	0		1	17	1	15	0	1		1	0	1	37.6	87	34	98	0
1712	0	1	28.537	1	0	0	1	0	1	3	0		0		0		0		0		0	0		0	0		0		1	3	0	0		0	0	0	37.1	82	14	98	0
1714	0	1	22.0219	0	1	0	1	0	0	2	1	2	0		0		1	2	0		0	0		0	0		1	2	1	2	0	1		0	0	0	37.6	86	12	98	0
