# Supplementary material for: Distinguishing non severe cases of dengue from COVID-19 in the context of co-epidemics: A cohort study in a SARS-CoV-2 testing center on Reunion island
Source: PLoS Negl Trop Dis. 2021 Apr 26;15(4):e0008879. doi: 10.1371/journal.pntd.0008879 (PMC8102001; doi:10.1371/journal.pntd.0008879)
Supplement: S2 Data — This file includes all supporting metadata that have been produced in reply to reviewer’s comments to argue the findings. (TXT) [file pntd.0008879.s008.txt]

1. Investigation of symptoms by age

. swilk age

                   Shapiro-Wilk W test for normal data

    Variable |        Obs       W           V         z       Prob>z
-------------+------------------------------------------------------
         age |      1,013    0.99657      2.187     1.939    0.02624

. sum age, detail

                             Age
-------------------------------------------------------------
      Percentiles      Smallest
 1%      2.44932        .030137
 5%      11.1699         .09863
10%      17.5096        .260274       Obs               1,013
25%       28.474        .468493       Sum of Wgt.       1,013

50%      38.5288                      Mean            38.9508
                        Largest       Std. Dev.      16.24217
75%      50.2932        79.9644
90%      60.1178        80.7836       Variance        263.808
95%      65.8137        85.1534       Skewness       .0278183
99%      76.9151        85.6493       Kurtosis       2.794058

. 


age distribution by outcomes


. sort outcome

. by outcome: sum age, detail

--------------------------------------------------------------------------------------------------------------------------------------------------------------------------------
-> outcome = Non Covid-19 non dengue

                             Age
-------------------------------------------------------------
      Percentiles      Smallest
 1%      2.48219        .030137
 5%      11.1699         .09863
10%      17.3479        .260274       Obs                 872
25%      27.7822         .90137       Sum of Wgt.         872

50%      38.3534                      Mean           38.71601
                        Largest       Std. Dev.      16.20954
75%      49.5589        79.9644
90%      59.8329        80.7836       Variance       262.7492
95%      65.8137        85.1534       Skewness       .0622959
99%      78.1644        85.6493       Kurtosis       2.826872

--------------------------------------------------------------------------------------------------------------------------------------------------------------------------------
-> outcome = Covid-19

                             Age
-------------------------------------------------------------
      Percentiles      Smallest
 1%      .468493        .468493
 5%      5.88904        .846575
10%      14.3767        2.44932       Obs                  80
25%      28.2685        4.50959       Sum of Wgt.          80

50%      41.6863                      Mean           39.17469
                        Largest       Std. Dev.      18.39551
75%     52.01645        67.8247
90%     62.89315        72.4575       Variance        338.395
95%     67.03565        75.5781       Skewness      -.1524766
99%      78.2082        78.2082       Kurtosis       2.401307

--------------------------------------------------------------------------------------------------------------------------------------------------------------------------------
-> outcome = Dengue

                             Age
-------------------------------------------------------------
      Percentiles      Smallest
 1%      5.52329        5.52329
 5%      22.9644        22.3863
10%      26.6438        22.5397       Obs                  61
25%       32.126        22.9644       Sum of Wgt.          61

50%       39.663                      Mean           42.01352
                        Largest       Std. Dev.      13.39255
75%      53.8055         61.937
90%      59.2932        63.6356       Variance       179.3603
95%       61.937        67.0384       Skewness       .0471488
99%       70.737         70.737       Kurtosis       2.558036


. 
. 
. ** outcome by age quartiles **

. 
. 
. 
. tab age_quar outcome, chi2 expected row col exact

+--------------------+
| Key                |
|--------------------|
|     frequency      |
| expected frequency |
|   row percentage   |
| column percentage  |
+--------------------+

Enumerating sample-space combinations:
stage 4:  enumerations = 1
stage 3:  enumerations = 657
stage 2:  enumerations = 260096
stage 1:  enumerations = 0

           |         Covid ou dengue
  age_quar | 
. sort outcome

. by outcome: sum age, detail

--------------------------------------------------------------------------------------------------------------------------------------------------------------------------------
-> outcome = Non Covid-19 non dengue

                             Age
-------------------------------------------------------------
      Percentiles      Smallest
 1%      2.48219        .030137
 5%      11.1699         .09863
10%      17.3479        .260274       Obs                 872
25%      27.7822         .90137       Sum of Wgt.         872

50%      38.3534                      Mean           38.71601
                        Largest       Std. Dev.      16.20954
75%      49.5589        79.9644
90%      59.8329        80.7836       Variance       262.7492
95%      65.8137        85.1534       Skewness       .0622959
99%      78.1644        85.6493       Kurtosis       2.826872

--------------------------------------------------------------------------------------------------------------------------------------------------------------------------------
-> outcome = Covid-19

                             Age
-------------------------------------------------------------
      Percentiles      Smallest
 1%      .468493        .468493
 5%      5.88904        .846575
10%      14.3767        2.44932       Obs                  80
25%      28.2685        4.50959       Sum of Wgt.          80

50%      41.6863                      Mean           39.17469
                        Largest       Std. Dev.      18.39551
75%     52.01645        67.8247
90%     62.89315        72.4575       Variance        338.395
95%     67.03565        75.5781       Skewness      -.1524766
99%      78.2082        78.2082       Kurtosis       2.401307

--------------------------------------------------------------------------------------------------------------------------------------------------------------------------------
-> outcome = Dengue

                             Age
-------------------------------------------------------------
      Percentiles      Smallest
 1%      5.52329        5.52329
 5%      22.9644        22.3863
10%      26.6438        22.5397       Obs                  61
25%       32.126        22.9644       Sum of Wgt.          61

50%       39.663                      Mean           42.01352
                        Largest       Std. Dev.      13.39255
75%      53.8055         61.937
90%      59.2932        63.6356       Variance       179.3603
95%       61.937        67.0384       Skewness       .0471488
99%       70.737         70.737       Kurtosis       2.558036


     No Covid No dengue  Covid-19     Dengue |     Total
-----------+---------------------------------+----------
  0-30 yrs |       253         28          8 |       289 
           |     248.8       22.8       17.4 |     289.0 
           |     87.54       9.69       2.77 |    100.00 
           |     29.01      35.00      13.11 |     28.53 
-----------+---------------------------------+----------
 31-41 yrs |       247         10         26 |       283 
           |     243.6       22.3       17.0 |     283.0 
           |     87.28       3.53       9.19 |    100.00 
           |     28.33      12.50      42.62 |     27.94 
-----------+---------------------------------+----------
 42-54 yrs |       221         27         13 |       261 
           |     224.7       20.6       15.7 |     261.0 
           |     84.67      10.34       4.98 |    100.00 
           |     25.34      33.75      21.31 |     25.77 
-----------+---------------------------------+----------
 55-94 yrs |       151         15         14 |       180 
           |     154.9       14.2       10.8 |     180.0 
           |     83.89       8.33       7.78 |    100.00 
           |     17.32      18.75      22.95 |     17.77 
-----------+---------------------------------+----------
     Total |       872         80         61 |     1,013 
           |     872.0       80.0       61.0 |   1,013.0 
           |     86.08       7.90       6.02 |    100.00 
           |    100.00     100.00     100.00 |    100.00 

          Pearson chi2(6) =  21.4816   Pr = 0.002
           Fisher's exact =                 0.001

. 
. 
. 
. ** risk factors by age quartiles **

. 
.  
. 
. tab age_quar cocovid, chi2 expected row col exact 

+--------------------+
| Key                |
|--------------------|
|     frequency      |
| expected frequency |
|   row percentage   |
| column percentage  |
+--------------------+

Enumerating sample-space combinations:
stage 4:  enumerations = 1
stage 3:  enumerations = 22
stage 2:  enumerations = 417
stage 1:  enumerations = 0

           |  contact with covid+
  age_quar |        no        yes |     Total
-----------+----------------------+----------
  0-30 yrs |       199         90 |       289 
           |     209.4       79.6 |     289.0 
           |     68.86      31.14 |    100.00 
           |     27.11      32.26 |     28.53 
-----------+----------------------+----------
 31-41 yrs |       208         75 |       283 
           |     205.1       77.9 |     283.0 
           |     73.50      26.50 |    100.00 
           |     28.34      26.88 |     27.94 
-----------+----------------------+----------
 42-54 yrs |       188         73 |       261 
           |     189.1       71.9 |     261.0 
           |     72.03      27.97 |    100.00 
           |     25.61      26.16 |     25.77 
-----------+----------------------+----------
 55-94 yrs |       139         41 |       180 
           |     130.4       49.6 |     180.0 
           |     77.22      22.78 |    100.00 
           |     18.94      14.70 |     17.77 
-----------+----------------------+----------
     Total |       734        279 |     1,013 
           |     734.0      279.0 |   1,013.0 
           |     72.46      27.54 |    100.00 
           |    100.00     100.00 |    100.00 

          Pearson chi2(3) =   4.1013   Pr = 0.251
           Fisher's exact =                 0.253

. 
. tab age_quar voyage, chi2 expected row col exact 

+--------------------+
| Key                |
|--------------------|
|     frequency      |
| expected frequency |
|   row percentage   |
| column percentage  |
+--------------------+

Enumerating sample-space combinations:
stage 4:  enumerations = 1
stage 3:  enumerations = 27
stage 2:  enumerations = 646
stage 1:  enumerations = 0

           |     Recent travel
  age_quar |        no        yes |     Total
-----------+----------------------+----------
  0-30 yrs |       207         80 |       287 
           |     216.0       71.0 |     287.0 
           |     72.13      27.87 |    100.00 
           |     27.24      32.00 |     28.42 
-----------+----------------------+----------
 31-41 yrs |       216         66 |       282 
           |     212.2       69.8 |     282.0 
           |     76.60      23.40 |    100.00 
           |     28.42      26.40 |     27.92 
-----------+----------------------+----------
 42-54 yrs |       209         52 |       261 
           |     196.4       64.6 |     261.0 
           |     80.08      19.92 |    100.00 
           |     27.50      20.80 |     25.84 
-----------+----------------------+----------
 55-94 yrs |       128         52 |       180 
           |     135.4       44.6 |     180.0 
           |     71.11      28.89 |    100.00 
           |     16.84      20.80 |     17.82 
-----------+----------------------+----------
     Total |       760        250 |     1,010 
           |     760.0      250.0 |   1,010.0 
           |     75.25      24.75 |    100.00 
           |    100.00     100.00 |    100.00 

          Pearson chi2(3) =   6.6986   Pr = 0.082
           Fisher's exact =                 0.079

. 
. tab age_quar dengue_history, chi2 expected row col exact

+--------------------+
| Key                |
|--------------------|
|     frequency      |
| expected frequency |
|   row percentage   |
| column percentage  |
+--------------------+

Enumerating sample-space combinations:
stage 4:  enumerations = 1
stage 3:  enumerations = 8
stage 2:  enumerations = 54
stage 1:  enumerations = 0

           |    dengue history
  age_quar |        no        yes |     Total
-----------+----------------------+----------
  0-30 yrs |       280          9 |       289 
           |     275.6       13.4 |     289.0 
           |     96.89       3.11 |    100.00 
           |     29.02      19.15 |     28.56 
-----------+----------------------+----------
 31-41 yrs |       268         15 |       283 
           |     269.9       13.1 |     283.0 
           |     94.70       5.30 |    100.00 
           |     27.77      31.91 |     27.96 
-----------+----------------------+----------
 42-54 yrs |       247         14 |       261 
           |     248.9       12.1 |     261.0 
           |     94.64       5.36 |    100.00 
           |     25.60      29.79 |     25.79 
-----------+----------------------+----------
 55-94 yrs |       170          9 |       179 
           |     170.7        8.3 |     179.0 
           |     94.97       5.03 |    100.00 
           |     17.62      19.15 |     17.69 
-----------+----------------------+----------
     Total |       965         47 |     1,012 
           |     965.0       47.0 |   1,012.0 
           |     95.36       4.64 |    100.00 
           |    100.00     100.00 |    100.00 

          Pearson chi2(3) =   2.1676   Pr = 0.538
           Fisher's exact =                 0.502

. 
. tab age_quar smoking, chi2 expected row col exact

+--------------------+
| Key                |
|--------------------|
|     frequency      |
| expected frequency |
|   row percentage   |
| column percentage  |
+--------------------+

Enumerating sample-space combinations:
stage 4:  enumerations = 1
stage 3:  enumerations = 41
stage 2:  enumerations = 1492
stage 1:  enumerations = 0

           |         smoking
  age_quar |        no         yes |     Total
-----------+----------------------+----------
  0-30 yrs |       240         47 |       287 
           |     240.9       46.1 |     287.0 
           |     83.62      16.38 |    100.00 
           |     28.37      29.01 |     28.47 
-----------+----------------------+----------
 31-41 yrs |       225         58 |       283 
           |     237.5       45.5 |     283.0 
           |     79.51      20.49 |    100.00 
           |     26.60      35.80 |     28.08 
-----------+----------------------+----------
 42-54 yrs |       214         47 |       261 
           |     219.1       41.9 |     261.0 
           |     81.99      18.01 |    100.00 
           |     25.30      29.01 |     25.89 
-----------+----------------------+----------
 55-94 yrs |       167         10 |       177 
           |     148.6       28.4 |     177.0 
           |     94.35       5.65 |    100.00 
           |     19.74       6.17 |     17.56 
-----------+----------------------+----------
     Total |       846        162 |     1,008 
           |     846.0      162.0 |   1,008.0 
           |     83.93      16.07 |    100.00 
           |    100.00     100.00 |    100.00 

          Pearson chi2(3) =  19.1025   Pr = 0.000
           Fisher's exact =                 0.000

. 
. 
. 
. ** clinical manifestations by age quartiles ** 

. 
. 
. 
. tab age_quar fever, chi2 expected row col exact

+--------------------+
| Key                |
|--------------------|
|     frequency      |
| expected frequency |
|   row percentage   |
| column percentage  |
+--------------------+

Enumerating sample-space combinations:
stage 4:  enumerations = 1
stage 3:  enumerations = 31
stage 2:  enumerations = 807
stage 1:  enumerations = 0

           |        fever
  age_quar |        no        yes |     Total
-----------+----------------------+----------
  0-30 yrs |       144        144 |       288 
           |     152.0      136.0 |     288.0 
           |     50.00      50.00 |    100.00 
           |     26.97      30.13 |     28.46 
-----------+----------------------+----------
 31-41 yrs |       161        122 |       283 
           |     149.3      133.7 |     283.0 
           |     56.89      43.11 |    100.00 
           |     30.15      25.52 |     27.96 
-----------+----------------------+----------
 42-54 yrs |       145        116 |       261 
           |     137.7      123.3 |     261.0 
           |     55.56      44.44 |    100.00 
           |     27.15      24.27 |     25.79 
-----------+----------------------+----------
 55-94 yrs |        84         96 |       180 
           |      95.0       85.0 |     180.0 
           |     46.67      53.33 |    100.00 
           |     15.73      20.08 |     17.79 
-----------+----------------------+----------
     Total |       534        478 |     1,012 
           |     534.0      478.0 |   1,012.0 
           |     52.77      47.23 |    100.00 
           |    100.00     100.00 |    100.00 

          Pearson chi2(3) =   6.3173   Pr = 0.097
           Fisher's exact =                 0.098

. 
. tab age_quar cough, chi2 expected row col exact

+--------------------+
| Key                |
|--------------------|
|     frequency      |
| expected frequency |
|   row percentage   |
| column percentage  |
+--------------------+

Enumerating sample-space combinations:
stage 4:  enumerations = 1
stage 3:  enumerations = 11
stage 2:  enumerations = 105
stage 1:  enumerations = 0

           |         cough
  age_quar |        no        yes |     Total
-----------+----------------------+----------
  0-30 yrs |       146        143 |       289 
           |     149.8      139.2 |     289.0 
           |     50.52      49.48 |    100.00 
           |     27.81      29.30 |     28.53 
-----------+----------------------+----------
 31-41 yrs |       150        133 |       283 
           |     146.7      136.3 |     283.0 
           |     53.00      47.00 |    100.00 
           |     28.57      27.25 |     27.94 
-----------+----------------------+----------
 42-54 yrs |       132        129 |       261 
           |     135.3      125.7 |     261.0 
           |     50.57      49.43 |    100.00 
           |     25.14      26.43 |     25.77 
-----------+----------------------+----------
 55-94 yrs |        97         83 |       180 
           |      93.3       86.7 |     180.0 
           |     53.89      46.11 |    100.00 
           |     18.48      17.01 |     17.77 
-----------+----------------------+----------
     Total |       525        488 |     1,013 
           |     525.0      488.0 |   1,013.0 
           |     51.83      48.17 |    100.00 
           |    100.00     100.00 |    100.00 

          Pearson chi2(3) =   0.8254   Pr = 0.843
           Fisher's exact =                 0.844

. 
. tab age_quar dyspnoea, chi2 expected row col exact

+--------------------+
| Key                |
|--------------------|
|     frequency      |
| expected frequency |
|   row percentage   |
| column percentage  |
+--------------------+

Enumerating sample-space combinations:
stage 4:  enumerations = 1
stage 3:  enumerations = 8
stage 2:  enumerations = 56
stage 1:  enumerations = 0

           |        dyspnoea
  age_quar |        no        yes |     Total
-----------+----------------------+----------
  0-30 yrs |       219         70 |       289 
           |     223.4       65.6 |     289.0 
           |     75.78      24.22 |    100.00 
           |     27.97      30.43 |     28.53 
-----------+----------------------+----------
 31-41 yrs |       222         61 |       283 
           |     218.7       64.3 |     283.0 
           |     78.45      21.55 |    100.00 
           |     28.35      26.52 |     27.94 
-----------+----------------------+----------
 42-54 yrs |       203         58 |       261 
           |     201.7       59.3 |     261.0 
           |     77.78      22.22 |    100.00 
           |     25.93      25.22 |     25.77 
-----------+----------------------+----------
 55-94 yrs |       139         41 |       180 
           |     139.1       40.9 |     180.0 
           |     77.22      22.78 |    100.00 
           |     17.75      17.83 |     17.77 
-----------+----------------------+----------
     Total |       783        230 |     1,013 
           |     783.0      230.0 |   1,013.0 
           |     77.30      22.70 |    100.00 
           |    100.00     100.00 |    100.00 

          Pearson chi2(3) =   0.6272   Pr = 0.890
           Fisher's exact =                 0.892

. 
. tab age_quar body_ache, chi2 expected row col exact

+--------------------+
| Key                |
|--------------------|
|     frequency      |
| expected frequency |
|   row percentage   |
| column percentage  |
+--------------------+

Enumerating sample-space combinations:
stage 4:  enumerations = 1
stage 3:  enumerations = 34
stage 2:  enumerations = 1010
stage 1:  enumerations = 0

           |      body_ache
  age_quar |        no        yes |     Total
-----------+----------------------+----------
  0-30 yrs |       186        103 |       289 
           |     168.3      120.7 |     289.0 
           |     64.36      35.64 |    100.00 
           |     31.53      24.35 |     28.53 
-----------+----------------------+----------
 31-41 yrs |       164        119 |       283 
           |     164.8      118.2 |     283.0 
           |     57.95      42.05 |    100.00 
           |     27.80      28.13 |     27.94 
-----------+----------------------+----------
 42-54 yrs |       137        124 |       261 
           |     152.0      109.0 |     261.0 
           |     52.49      47.51 |    100.00 
           |     23.22      29.31 |     25.77 
-----------+----------------------+----------
 55-94 yrs |       103         77 |       180 
           |     104.8       75.2 |     180.0 
           |     57.22      42.78 |    100.00 
           |     17.46      18.20 |     17.77 
-----------+----------------------+----------
     Total |       590        423 |     1,013 
           |     590.0      423.0 |   1,013.0 
           |     58.24      41.76 |    100.00 
           |    100.00     100.00 |    100.00 

          Pearson chi2(3) =   8.0845   Pr = 0.044
           Fisher's exact =                 0.044

. 
. tab age_quar diarrheoa, chi2 expected row col exact

+--------------------+
| Key                |
|--------------------|
|     frequency      |
| expected frequency |
|   row percentage   |
| column percentage  |
+--------------------+

Enumerating sample-space combinations:
stage 4:  enumerations = 1
stage 3:  enumerations = 15
stage 2:  enumerations = 193
stage 1:  enumerations = 0

           |       diarrheoa
  age_quar |        no        yes |     Total
-----------+----------------------+----------
  0-30 yrs |       226         62 |       288 
           |     228.8       59.2 |     288.0 
           |     78.47      21.53 |    100.00 
           |     28.11      29.81 |     28.46 
-----------+----------------------+----------
 31-41 yrs |       229         54 |       283 
           |     224.8       58.2 |     283.0 
           |     80.92      19.08 |    100.00 
           |     28.48      25.96 |     27.96 
-----------+----------------------+----------
 42-54 yrs |       201         60 |       261 
           |     207.4       53.6 |     261.0 
           |     77.01      22.99 |    100.00 
           |     25.00      28.85 |     25.79 
-----------+----------------------+----------
 55-94 yrs |       148         32 |       180 
           |     143.0       37.0 |     180.0 
           |     82.22      17.78 |    100.00 
           |     18.41      15.38 |     17.79 
-----------+----------------------+----------
     Total |       804        208 |     1,012 
           |     804.0      208.0 |   1,012.0 
           |     79.45      20.55 |    100.00 
           |    100.00     100.00 |    100.00 

          Pearson chi2(3) =   2.3401   Pr = 0.505
           Fisher's exact =                 0.510

. 
. tab age_quar ageusia, chi2 expected row col exact

+--------------------+
| Key                |
|--------------------|
|     frequency      |
| expected frequency |
|   row percentage   |
| column percentage  |
+--------------------+

Enumerating sample-space combinations:
stage 4:  enumerations = 1
stage 3:  enumerations = 10
stage 2:  enumerations = 93
stage 1:  enumerations = 0

           |       ageusia
  age_quar |        no        yes |     Total
-----------+----------------------+----------
  0-30 yrs |       250         39 |       289 
           |     254.8       34.2 |     289.0 
           |     86.51      13.49 |    100.00 
           |     28.00      32.50 |     28.53 
-----------+----------------------+----------
 31-41 yrs |       248         35 |       283 
           |     249.5       33.5 |     283.0 
           |     87.63      12.37 |    100.00 
           |     27.77      29.17 |     27.94 
-----------+----------------------+----------
 42-54 yrs |       235         26 |       261 
           |     230.1       30.9 |     261.0 
           |     90.04       9.96 |    100.00 
           |     26.32      21.67 |     25.77 
-----------+----------------------+----------
 55-94 yrs |       160         20 |       180 
           |     158.7       21.3 |     180.0 
           |     88.89      11.11 |    100.00 
           |     17.92      16.67 |     17.77 
-----------+----------------------+----------
     Total |       893        120 |     1,013 
           |     893.0      120.0 |   1,013.0 
           |     88.15      11.85 |    100.00 
           |    100.00     100.00 |    100.00 

          Pearson chi2(3) =   1.8066   Pr = 0.614
           Fisher's exact =                 0.619

. 
. tab age_quar anosmia, chi2 expected row col exact

+--------------------+
| Key                |
|--------------------|
|     frequency      |
| expected frequency |
|   row percentage   |
| column percentage  |
+--------------------+

Enumerating sample-space combinations:
stage 4:  enumerations = 1
stage 3:  enumerations = 14
stage 2:  enumerations = 171
stage 1:  enumerations = 0

           |        anosmia
  age_quar |        no        yes |     Total
-----------+----------------------+----------
  0-30 yrs |       253         36 |       289 
           |     261.0       28.0 |     289.0 
           |     87.54      12.46 |    100.00 
           |     27.65      36.73 |     28.53 
-----------+----------------------+----------
 31-41 yrs |       257         26 |       283 
           |     255.6       27.4 |     283.0 
           |     90.81       9.19 |    100.00 
           |     28.09      26.53 |     27.94 
-----------+----------------------+----------
 42-54 yrs |       241         20 |       261 
           |     235.8       25.2 |     261.0 
           |     92.34       7.66 |    100.00 
           |     26.34      20.41 |     25.77 
-----------+----------------------+----------
 55-94 yrs |       164         16 |       180 
           |     162.6       17.4 |     180.0 
           |     91.11       8.89 |    100.00 
           |     17.92      16.33 |     17.77 
-----------+----------------------+----------
     Total |       915         98 |     1,013 
           |     915.0       98.0 |   1,013.0 
           |     90.33       9.67 |    100.00 
           |    100.00     100.00 |    100.00 

          Pearson chi2(3) =   3.9729   Pr = 0.264
           Fisher's exact =                 0.282

. 
. tab age_quar fatigue, chi2 expected row col exact

+--------------------+
| Key                |
|--------------------|
|     frequency      |
| expected frequency |
|   row percentage   |
| column percentage  |
+--------------------+

Enumerating sample-space combinations:
stage 4:  enumerations = 1
stage 3:  enumerations = 19
stage 2:  enumerations = 296
stage 1:  enumerations = 0

           |       fatigue
  age_quar |        no        yes |     Total
-----------+----------------------+----------
  0-30 yrs |       169        120 |       289 
           |     158.6      130.4 |     289.0 
           |     58.48      41.52 |    100.00 
           |     30.40      26.26 |     28.53 
-----------+----------------------+----------
 31-41 yrs |       154        129 |       283 
           |     155.3      127.7 |     283.0 
           |     54.42      45.58 |    100.00 
           |     27.70      28.23 |     27.94 
-----------+----------------------+----------
 42-54 yrs |       139        122 |       261 
           |     143.3      117.7 |     261.0 
           |     53.26      46.74 |    100.00 
           |     25.00      26.70 |     25.77 
-----------+----------------------+----------
 55-94 yrs |        94         86 |       180 
           |      98.8       81.2 |     180.0 
           |     52.22      47.78 |    100.00 
           |     16.91      18.82 |     17.77 
-----------+----------------------+----------
     Total |       556        457 |     1,013 
           |     556.0      457.0 |   1,013.0 
           |     54.89      45.11 |    100.00 
           |    100.00     100.00 |    100.00 

          Pearson chi2(3) =   2.3263   Pr = 0.508
           Fisher's exact =                 0.506

. 
. tab age_quar headache, chi2 expected row col exact

+--------------------+
| Key                |
|--------------------|
|     frequency      |
| expected frequency |
|   row percentage   |
| column percentage  |
+--------------------+

Enumerating sample-space combinations:
stage 4:  enumerations = 1
stage 3:  enumerations = 30
stage 2:  enumerations = 772
stage 1:  enumerations = 0

           |       headache
  age_quar |        no        yes |     Total
-----------+----------------------+----------
  0-30 yrs |       157        132 |       289 
           |     147.1      141.9 |     289.0 
           |     54.33      45.67 |    100.00 
           |     30.49      26.56 |     28.56 
-----------+----------------------+----------
 31-41 yrs |       132        150 |       282 
           |     143.5      138.5 |     282.0 
           |     46.81      53.19 |    100.00 
           |     25.63      30.18 |     27.87 
-----------+----------------------+----------
 42-54 yrs |       125        136 |       261 
           |     132.8      128.2 |     261.0 
           |     47.89      52.11 |    100.00 
           |     24.27      27.36 |     25.79 
-----------+----------------------+----------
 55-94 yrs |       101         79 |       180 
           |      91.6       88.4 |     180.0 
           |     56.11      43.89 |    100.00 
           |     19.61      15.90 |     17.79 
-----------+----------------------+----------
     Total |       515        497 |     1,012 
           |     515.0      497.0 |   1,012.0 
           |     50.89      49.11 |    100.00 
           |    100.00     100.00 |    100.00 

          Pearson chi2(3) =   6.1458   Pr = 0.105
           Fisher's exact =                 0.105

. 
. tab age_quar retrorb_pain, chi2 expected row col exact

+--------------------+
| Key                |
|--------------------|
|     frequency      |
| expected frequency |
|   row percentage   |
| column percentage  |
+--------------------+

Enumerating sample-space combinations:
stage 4:  enumerations = 1
stage 3:  enumerations = 9
stage 2:  enumerations = 67
stage 1:  enumerations = 0

           |        retro-orbital pain
  age_quar |        no        yes |     Total
-----------+----------------------+----------
  0-30 yrs |       273         16 |       289 
           |     276.4       12.6 |     289.0 
           |     94.46       5.54 |    100.00 
           |     28.17      36.36 |     28.53 
-----------+----------------------+----------
 31-41 yrs |       271         12 |       283 
           |     270.7       12.3 |     283.0 
           |     95.76       4.24 |    100.00 
           |     27.97      27.27 |     27.94 
-----------+----------------------+----------
 42-54 yrs |       249         12 |       261 
           |     249.7       11.3 |     261.0 
           |     95.40       4.60 |    100.00 
           |     25.70      27.27 |     25.77 
-----------+----------------------+----------
 55-94 yrs |       176          4 |       180 
           |     172.2        7.8 |     180.0 
           |     97.78       2.22 |    100.00 
           |     18.16       9.09 |     17.77 
-----------+----------------------+----------
     Total |       969         44 |     1,013 
           |     969.0       44.0 |   1,013.0 
           |     95.66       4.34 |    100.00 
           |    100.00     100.00 |    100.00 

          Pearson chi2(3) =   2.9870   Pr = 0.394
           Fisher's exact =                 0.381

. 
. tab age_quar other_s, chi2 expected row col exact

+--------------------+
| Key                |
|--------------------|
|     frequency      |
| expected frequency |
|   row percentage   |
| column percentage  |
+--------------------+

Enumerating sample-space combinations:
stage 4:  enumerations = 1
stage 3:  enumerations = 25
stage 2:  enumerations = 539
stage 1:  enumerations = 0

           |    other_symptoms
  age_quar |       no         yes |     Total
-----------+----------------------+----------
  0-30 yrs |       238         51 |       289 
           |     242.7       46.3 |     289.0 
           |     82.35      17.65 |    100.00 
           |     28.03      31.48 |     28.59 
-----------+----------------------+----------
 31-41 yrs |       243         39 |       282 
           |     236.8       45.2 |     282.0 
           |     86.17      13.83 |    100.00 
           |     28.62      24.07 |     27.89 
-----------+----------------------+----------
 42-54 yrs |       227         33 |       260 
           |     218.3       41.7 |     260.0 
           |     87.31      12.69 |    100.00 
           |     26.74      20.37 |     25.72 
-----------+----------------------+----------
 55-94 yrs |       141         39 |       180 
           |     151.2       28.8 |     180.0 
           |     78.33      21.67 |    100.00 
           |     16.61      24.07 |     17.80 
-----------+----------------------+----------
     Total |       849        162 |     1,011 
           |     849.0      162.0 |   1,011.0 
           |     83.98      16.02 |    100.00 
           |    100.00     100.00 |    100.00 

          Pearson chi2(3) =   7.9787   Pr = 0.046
           Fisher's exact =                 0.050

. 
. tab age_quar urti, chi2 expected row col exact

+--------------------+
| Key                |
|--------------------|
|     frequency      |
| expected frequency |
|   row percentage   |
| column percentage  |
+--------------------+

Enumerating sample-space combinations:
stage 4:  enumerations = 1
stage 3:  enumerations = 24
stage 2:  enumerations = 496
stage 1:  enumerations = 0

           |       URTI syndrome
  age_quar |       no         yes |     Total
-----------+----------------------+----------
  0-30 yrs |       144        145 |       289 
           |     143.5      145.5 |     289.0 
           |     49.83      50.17 |    100.00 
           |     28.63      28.43 |     28.53 
-----------+----------------------+----------
 31-41 yrs |       129        154 |       283 
           |     140.5      142.5 |     283.0 
           |     45.58      54.42 |    100.00 
           |     25.65      30.20 |     27.94 
-----------+----------------------+----------
 42-54 yrs |       131        130 |       261 
           |     129.6      131.4 |     261.0 
           |     50.19      49.81 |    100.00 
           |     26.04      25.49 |     25.77 
-----------+----------------------+----------
 55-94 yrs |        99         81 |       180 
           |      89.4       90.6 |     180.0 
           |     55.00      45.00 |    100.00 
           |     19.68      15.88 |     17.77 
-----------+----------------------+----------
     Total |       503        510 |     1,013 
           |     503.0      510.0 |   1,013.0 
           |     49.65      50.35 |    100.00 
           |    100.00     100.00 |    100.00 

          Pearson chi2(3) =   3.9676   Pr = 0.265
           Fisher's exact =                 0.266

. 
. tab age_quar digestif, chi2 expected row col exact

+--------------------+
| Key                |
|--------------------|
|     frequency      |
| expected frequency |
|   row percentage   |
| column percentage  |
+--------------------+

Enumerating sample-space combinations:
stage 4:  enumerations = 1
stage 3:  enumerations = 21
stage 2:  enumerations = 369
stage 1:  enumerations = 0

           |     
           |     other_gut_symptoms
  age_quar |       no         yes |     Total
-----------+----------------------+----------
  0-30 yrs |       265         24 |       289 
           |     271.6       17.4 |     289.0 
           |     91.70       8.30 |    100.00 
           |     27.84      39.34 |     28.53 
-----------+----------------------+----------
 31-41 yrs |       268         15 |       283 
           |     266.0       17.0 |     283.0 
           |     94.70       5.30 |    100.00 
           |     28.15      24.59 |     27.94 
-----------+----------------------+----------
 42-54 yrs |       255          6 |       261 
           |     245.3       15.7 |     261.0 
           |     97.70       2.30 |    100.00 
           |     26.79       9.84 |     25.77 
-----------+----------------------+----------
 55-94 yrs |       164         16 |       180 
           |     169.2       10.8 |     180.0 
           |     91.11       8.89 |    100.00 
           |     17.23      26.23 |     17.77 
-----------+----------------------+----------
     Total |       952         61 |     1,013 
           |     952.0       61.0 |   1,013.0 
           |     93.98       6.02 |    100.00 
           |    100.00     100.00 |    100.00 

          Pearson chi2(3) =  11.9283   Pr = 0.008
           Fisher's exact =                 0.004

. 
. 
. 
. 
. 
. ** Stratification by outcomes **

. 
. ** risk factors by age quartiles **

. 
. 
. 
. sort outcome 

. 
. by outcome: tab age_quar cocovid, chi2 expected row col exact

--------------------------------------------------------------------------------------------------------------------------------------------------------------------------------
-> outcome = Non Covid-19 non dengue

+--------------------+
| Key                |
|--------------------|
|     frequency      |
| expected frequency |
|   row percentage   |
| column percentage  |
+--------------------+

Enumerating sample-space combinations:
stage 4:  enumerations = 1
stage 3:  enumerations = 22
stage 2:  enumerations = 419
stage 1:  enumerations = 0

           | contact with covid+
  age_quar |       no         yes |     Total
-----------+----------------------+----------
  0-30 yrs |       176         77 |       253 
           |     186.0       67.0 |     253.0 
           |     69.57      30.43 |    100.00 
           |     27.46      33.33 |     29.01 
-----------+----------------------+----------
 31-41 yrs |       180         67 |       247 
           |     181.6       65.4 |     247.0 
           |     72.87      27.13 |    100.00 
           |     28.08      29.00 |     28.33 
-----------+----------------------+----------
 42-54 yrs |       165         56 |       221 
           |     162.5       58.5 |     221.0 
           |     74.66      25.34 |    100.00 
           |     25.74      24.24 |     25.34 
-----------+----------------------+----------
 55-94 yrs |       120         31 |       151 
           |     111.0       40.0 |     151.0 
           |     79.47      20.53 |    100.00 
           |     18.72      13.42 |     17.32 
-----------+----------------------+----------
     Total |       641        231 |       872 
           |     641.0      231.0 |     872.0 
           |     73.51      26.49 |    100.00 
           |    100.00     100.00 |    100.00 

          Pearson chi2(3) =   4.9779   Pr = 0.173
           Fisher's exact =                 0.173

--------------------------------------------------------------------------------------------------------------------------------------------------------------------------------
-> outcome = Covid-19

+--------------------+
| Key                |
|--------------------|
|     frequency      |
| expected frequency |
|   row percentage   |
| column percentage  |
+--------------------+

Enumerating sample-space combinations:
stage 4:  enumerations = 1
stage 3:  enumerations = 2
stage 2:  enumerations = 5
stage 1:  enumerations = 0

           |  contact with covid+
  age_quar |       no         yes |     Total
-----------+----------------------+----------
  0-30 yrs |        15         13 |        28 
           |      13.3       14.7 |      28.0 
           |     53.57      46.43 |    100.00 
           |     39.47      30.95 |     35.00 
-----------+----------------------+----------
 31-41 yrs |         4          6 |        10 
           |       4.8        5.3 |      10.0 
           |     40.00      60.00 |    100.00 
           |     10.53      14.29 |     12.50 
-----------+----------------------+----------
 42-54 yrs |        12         15 |        27 
           |      12.8       14.2 |      27.0 
           |     44.44      55.56 |    100.00 
           |     31.58      35.71 |     33.75 
-----------+----------------------+----------
 55-94 yrs |         7          8 |        15 
           |       7.1        7.9 |      15.0 
           |     46.67      53.33 |    100.00 
           |     18.42      19.05 |     18.75 
-----------+----------------------+----------
     Total |        38         42 |        80 
           |      38.0       42.0 |      80.0 
           |     47.50      52.50 |    100.00 
           |    100.00     100.00 |    100.00 

          Pearson chi2(3) =   0.7447   Pr = 0.863
           Fisher's exact =                 0.883

--------------------------------------------------------------------------------------------------------------------------------------------------------------------------------
-> outcome = Dengue

+--------------------+
| Key                |
|--------------------|
|     frequency      |
| expected frequency |
|   row percentage   |
| column percentage  |
+--------------------+

Enumerating sample-space combinations:
stage 4:  enumerations = 1
stage 3:  enumerations = 2
stage 2:  enumerations = 4
stage 1:  enumerations = 0

           |  contact with covid+
  age_quar |       no         yes |     Total
-----------+----------------------+----------
  0-30 yrs |         8          0 |         8 
           |       7.2        0.8 |       8.0 
           |    100.00       0.00 |    100.00 
           |     14.55       0.00 |     13.11 
-----------+----------------------+----------
 31-41 yrs |        24          2 |        26 
           |      23.4        2.6 |      26.0 
           |     92.31       7.69 |    100.00 
           |     43.64      33.33 |     42.62 
-----------+----------------------+----------
 42-54 yrs |        11          2 |        13 
           |      11.7        1.3 |      13.0 
           |     84.62      15.38 |    100.00 
           |     20.00      33.33 |     21.31 
-----------+----------------------+----------
 55-94 yrs |        12          2 |        14 
           |      12.6        1.4 |      14.0 
           |     85.71      14.29 |    100.00 
           |     21.82      33.33 |     22.95 
-----------+----------------------+----------
     Total |        55          6 |        61 
           |      55.0        6.0 |      61.0 
           |     90.16       9.84 |    100.00 
           |    100.00     100.00 |    100.00 

          Pearson chi2(3) =   1.7713   Pr = 0.621
           Fisher's exact =                 0.670


. 
. mhodds cocovid age_quar, by(outcome) 

Score test for trend of odds with age_quar
by outcome

(The Odds Ratio estimate is an approximation to the odds ratio 
for a one unit increase in age_quar)

-------------------------------------------------------------------------------
  outcome | Odds Ratio        chi2(1)         P>chi2       [95% Conf. Interval]
----------+--------------------------------------------------------------------
 No covid |   0.992532           4.71         0.0299         0.98584    0.99927
 Covid-19 |   1.003369           0.12         0.7272         0.98459    1.02251
   Dengue |   1.017788           0.91         0.3398         0.98160    1.05531
-------------------------------------------------------------------------------

    Mantel-Haenszel estimate controlling for outcome
    ----------------------------------------------------------------
     Odds Ratio    chi2(1)        P>chi2        [95% Conf. Interval]
    ----------------------------------------------------------------
       0.994471       3.00        0.0833         0.988251   1.000730
    ----------------------------------------------------------------

Test of homogeneity of ORs (approx): chi2(2)   =    2.75
                                     Pr>chi2   =  0.2532

. 
. 
. 
. sort outcome

. 
. by outcome: tab age_quar voyage, chi2 expected row col exact

--------------------------------------------------------------------------------------------------------------------------------------------------------------------------------
-> outcome = Non Covid-19 non dengue

+--------------------+
| Key                |
|--------------------|
|     frequency      |
| expected frequency |
|   row percentage   |
| column percentage  |
+--------------------+

Enumerating sample-space combinations:
stage 4:  enumerations = 1
stage 3:  enumerations = 23
stage 2:  enumerations = 458
stage 1:  enumerations = 0

           |     recent travel
  age_quar |        no         yes |     Total
-----------+----------------------+----------
  0-30 yrs |       187         65 |       252 
           |     193.5       58.5 |     252.0 
           |     74.21      25.79 |    100.00 
           |     27.99      32.18 |     28.97 
-----------+----------------------+----------
 31-41 yrs |       188         58 |       246 
           |     188.9       57.1 |     246.0 
           |     76.42      23.58 |    100.00 
           |     28.14      28.71 |     28.28 
-----------+----------------------+----------
 42-54 yrs |       182         39 |       221 
           |     169.7       51.3 |     221.0 
           |     82.35      17.65 |    100.00 
           |     27.25      19.31 |     25.40 
-----------+----------------------+----------
 55-94 yrs |       111         40 |       151 
           |     115.9       35.1 |     151.0 
           |     73.51      26.49 |    100.00 
           |     16.62      19.80 |     17.36 
-----------+----------------------+----------
     Total |       668        202 |       870 
           |     668.0      202.0 |     870.0 
           |     76.78      23.22 |    100.00 
           |    100.00     100.00 |    100.00 

          Pearson chi2(3) =   5.7097   Pr = 0.127
           Fisher's exact =                 0.117

--------------------------------------------------------------------------------------------------------------------------------------------------------------------------------
-> outcome = Covid-19

+--------------------+
| Key                |
|--------------------|
|     frequency      |
| expected frequency |
|   row percentage   |
| column percentage  |
+--------------------+

Enumerating sample-space combinations:
stage 4:  enumerations = 1
stage 3:  enumerations = 4
stage 2:  enumerations = 16
stage 1:  enumerations = 0

           |     recent travel
  age_quar |        no         yes |     Total
-----------+----------------------+----------
  0-30 yrs |        13         14 |        27 
           |      12.6       14.4 |      27.0 
           |     48.15      51.85 |    100.00 
           |     35.14      33.33 |     34.18 
-----------+----------------------+----------
 31-41 yrs |         3          7 |        10 
           |       4.7        5.3 |      10.0 
           |     30.00      70.00 |    100.00 
           |      8.11      16.67 |     12.66 
-----------+----------------------+----------
 42-54 yrs |        15         12 |        27 
           |      12.6       14.4 |      27.0 
           |     55.56      44.44 |    100.00 
           |     40.54      28.57 |     34.18 
-----------+----------------------+----------
 55-94 yrs |         6          9 |        15 
           |       7.0        8.0 |      15.0 
           |     40.00      60.00 |    100.00 
           |     16.22      21.43 |     18.99 
-----------+----------------------+----------
     Total |        37         42 |        79 
           |      37.0       42.0 |      79.0 
           |     46.84      53.16 |    100.00 
           |    100.00     100.00 |    100.00 

          Pearson chi2(3) =   2.2630   Pr = 0.520
           Fisher's exact =                 0.525

--------------------------------------------------------------------------------------------------------------------------------------------------------------------------------
-> outcome = Dengue

+--------------------+
| Key                |
|--------------------|
|     frequency      |
| expected frequency |
|   row percentage   |
| column percentage  |
+--------------------+

Enumerating sample-space combinations:
stage 4:  enumerations = 1
stage 3:  enumerations = 3
stage 2:  enumerations = 9
stage 1:  enumerations = 0

           |     recent travel
  age_quar |        no         yes |     Total
-----------+----------------------+----------
  0-30 yrs |         7          1 |         8 
           |       7.2        0.8 |       8.0 
           |     87.50      12.50 |    100.00 
           |     12.73      16.67 |     13.11 
-----------+----------------------+----------
 31-41 yrs |        25          1 |        26 
           |      23.4        2.6 |      26.0 
           |     96.15       3.85 |    100.00 
           |     45.45      16.67 |     42.62 
-----------+----------------------+----------
 42-54 yrs |        12          1 |        13 
           |      11.7        1.3 |      13.0 
           |     92.31       7.69 |    100.00 
           |     21.82      16.67 |     21.31 
-----------+----------------------+----------
 55-94 yrs |        11          3 |        14 
           |      12.6        1.4 |      14.0 
           |     78.57      21.43 |    100.00 
           |     20.00      50.00 |     22.95 
-----------+----------------------+----------
     Total |        55          6 |        61 
           |      55.0        6.0 |      61.0 
           |     90.16       9.84 |    100.00 
           |    100.00     100.00 |    100.00 

          Pearson chi2(3) =   3.3047   Pr = 0.347
           Fisher's exact =                 0.335


. 
. mhodds voyage age_quar, by(outcome)  

Score test for trend of odds with age_quar
by outcome

(The Odds Ratio estimate is an approximation to the odds ratio 
for a one unit increase in age_quar)

-------------------------------------------------------------------------------
  outcome | Odds Ratio        chi2(1)         P>chi2       [95% Conf. Interval]
----------+--------------------------------------------------------------------
 No covid |   1.000461           0.02         0.8985         0.99341    1.00757
 Covid-19 |   1.002702           0.08         0.7810         0.98381    1.02195
   Dengue |   1.028260           2.28         0.1314         0.99170    1.06617
-------------------------------------------------------------------------------

    Mantel-Haenszel estimate controlling for outcome
    ----------------------------------------------------------------
     Odds Ratio    chi2(1)        P>chi2        [95% Conf. Interval]
    ----------------------------------------------------------------
       1.001615       0.24        0.6278         0.995102   1.008170
    ----------------------------------------------------------------

Test of homogeneity of ORs (approx): chi2(2)   =    2.13
                                     Pr>chi2   =  0.3439

. 
. 
. 
. sort outcome

. 
. by outcome: tab age_quar dengue_history, chi2 expected row col exact

--------------------------------------------------------------------------------------------------------------------------------------------------------------------------------
-> outcome = Non Covid-19 non dengue

+--------------------+
| Key                |
|--------------------|
|     frequency      |
| expected frequency |
|   row percentage   |
| column percentage  |
+--------------------+

Enumerating sample-space combinations:
stage 4:  enumerations = 1
stage 3:  enumerations = 4
stage 2:  enumerations = 18
stage 1:  enumerations = 0

           |    dengue_ history
  age_quar |       no         yes |     Total
-----------+----------------------+----------
  0-30 yrs |       246          7 |       253 
           |     243.7        9.3 |     253.0 
           |     97.23       2.77 |    100.00 
           |     29.29      21.88 |     29.01 
-----------+----------------------+----------
 31-41 yrs |       238          9 |       247 
           |     237.9        9.1 |     247.0 
           |     96.36       3.64 |    100.00 
           |     28.33      28.13 |     28.33 
-----------+----------------------+----------
 42-54 yrs |       211         10 |       221 
           |     212.9        8.1 |     221.0 
           |     95.48       4.52 |    100.00 
           |     25.12      31.25 |     25.34 
-----------+----------------------+----------
 55-94 yrs |       145          6 |       151 
           |     145.5        5.5 |     151.0 
           |     96.03       3.97 |    100.00 
           |     17.26      18.75 |     17.32 
-----------+----------------------+----------
     Total |       840         32 |       872 
           |     840.0       32.0 |     872.0 
           |     96.33       3.67 |    100.00 
           |    100.00     100.00 |    100.00 

          Pearson chi2(3) =   1.0806   Pr = 0.782
           Fisher's exact =                 0.756

--------------------------------------------------------------------------------------------------------------------------------------------------------------------------------
-> outcome = Covid-19

+--------------------+
| Key                |
|--------------------|
|     frequency      |
| expected frequency |
|   row percentage   |
| column percentage  |
+--------------------+

Enumerating sample-space combinations:
stage 4:  enumerations = 1
stage 3:  enumerations = 0
stage 2:  enumerations = 0
stage 1:  enumerations = 0

           |    dengue_ history
  age_quar |       no         yes |     Total
-----------+----------------------+----------
  0-30 yrs |        26          2 |        28 
           |      25.9        2.1 |      28.0 
           |     92.86       7.14 |    100.00 
           |     35.62      33.33 |     35.44 
-----------+----------------------+----------
 31-41 yrs |         9          1 |        10 
           |       9.2        0.8 |      10.0 
           |     90.00      10.00 |    100.00 
           |     12.33      16.67 |     12.66 
-----------+----------------------+----------
 42-54 yrs |        25          2 |        27 
           |      24.9        2.1 |      27.0 
           |     92.59       7.41 |    100.00 
           |     34.25      33.33 |     34.18 
-----------+----------------------+----------
 55-94 yrs |        13          1 |        14 
           |      12.9        1.1 |      14.0 
           |     92.86       7.14 |    100.00 
           |     17.81      16.67 |     17.72 
-----------+----------------------+----------
     Total |        73          6 |        79 
           |      73.0        6.0 |      79.0 
           |     92.41       7.59 |    100.00 
           |    100.00     100.00 |    100.00 

          Pearson chi2(3) =   0.0960   Pr = 0.992
           Fisher's exact =                 1.000

--------------------------------------------------------------------------------------------------------------------------------------------------------------------------------
-> outcome = Dengue

+--------------------+
| Key                |
|--------------------|
|     frequency      |
| expected frequency |
|   row percentage   |
| column percentage  |
+--------------------+

Enumerating sample-space combinations:
stage 4:  enumerations = 1
stage 3:  enumerations = 2
stage 2:  enumerations = 5
stage 1:  enumerations = 0

           |    dengue_ history
  age_quar |       no         yes |     Total
-----------+----------------------+----------
  0-30 yrs |         8          0 |         8 
           |       6.8        1.2 |       8.0 
           |    100.00       0.00 |    100.00 
           |     15.38       0.00 |     13.11 
-----------+----------------------+----------
 31-41 yrs |        21          5 |        26 
           |      22.2        3.8 |      26.0 
           |     80.77      19.23 |    100.00 
           |     40.38      55.56 |     42.62 
-----------+----------------------+----------
 42-54 yrs |        11          2 |        13 
           |      11.1        1.9 |      13.0 
           |     84.62      15.38 |    100.00 
           |     21.15      22.22 |     21.31 
-----------+----------------------+----------
 55-94 yrs |        12          2 |        14 
           |      11.9        2.1 |      14.0 
           |     85.71      14.29 |    100.00 
           |     23.08      22.22 |     22.95 
-----------+----------------------+----------
     Total |        52          9 |        61 
           |      52.0        9.0 |      61.0 
           |     85.25      14.75 |    100.00 
           |    100.00     100.00 |    100.00 

          Pearson chi2(3) =   1.8054   Pr = 0.614
           Fisher's exact =                 0.698


. 
. mhodds dengue_history age_quar, by(outcome) 

Score test for trend of odds with age_quar
by outcome

(The Odds Ratio estimate is an approximation to the odds ratio 
for a one unit increase in age_quar)

-------------------------------------------------------------------------------
  outcome | Odds Ratio        chi2(1)         P>chi2       [95% Conf. Interval]
----------+--------------------------------------------------------------------
 No covid |   1.004901           0.36         0.5462         0.98907    1.02099
 Covid-19 |   0.999073           0.00         0.9602         0.96332    1.03615
   Dengue |   1.002531           0.03         0.8705         0.97251    1.03348
-------------------------------------------------------------------------------

    Mantel-Haenszel estimate controlling for outcome
    ----------------------------------------------------------------
     Odds Ratio    chi2(1)        P>chi2        [95% Conf. Interval]
    ----------------------------------------------------------------
       1.003701       0.30        0.5814         0.990607   1.016967
    ----------------------------------------------------------------

Test of homogeneity of ORs (approx): chi2(2)   =    0.09
                                     Pr>chi2   =  0.9564

. 
. 
. 
. sort outcome

. 
. by outcome: tab age_quar smoking, chi2 expected row col exact

--------------------------------------------------------------------------------------------------------------------------------------------------------------------------------
-> outcome = Non Covid-19 non dengue

+--------------------+
| Key                |
|--------------------|
|     frequency      |
| expected frequency |
|   row percentage   |
| column percentage  |
+--------------------+

Enumerating sample-space combinations:
stage 4:  enumerations = 1
stage 3:  enumerations = 33
stage 2:  enumerations = 956
stage 1:  enumerations = 0

           |         smoking
  age_quar |       no         yes |     Total
-----------+----------------------+----------
  0-30 yrs |       209         44 |       253 
           |     210.5       42.5 |     253.0 
           |     82.61      17.39 |    100.00 
           |     28.87      30.14 |     29.08 
-----------+----------------------+----------
 31-41 yrs |       196         51 |       247 
           |     205.5       41.5 |     247.0 
           |     79.35      20.65 |    100.00 
           |     27.07      34.93 |     28.39 
-----------+----------------------+----------
 42-54 yrs |       180         41 |       221 
           |     183.9       37.1 |     221.0 
           |     81.45      18.55 |    100.00 
           |     24.86      28.08 |     25.40 
-----------+----------------------+----------
 55-94 yrs |       139         10 |       149 
           |     124.0       25.0 |     149.0 
           |     93.29       6.71 |    100.00 
           |     19.20       6.85 |     17.13 
-----------+----------------------+----------
     Total |       724        146 |       870 
           |     724.0      146.0 |     870.0 
           |     83.22      16.78 |    100.00 
           |    100.00     100.00 |    100.00 

          Pearson chi2(3) =  14.0266   Pr = 0.003
           Fisher's exact =                 0.001

--------------------------------------------------------------------------------------------------------------------------------------------------------------------------------
-> outcome = Covid-19

+--------------------+
| Key                |
|--------------------|
|     frequency      |
| expected frequency |
|   row percentage   |
| column percentage  |
+--------------------+

Enumerating sample-space combinations:
stage 4:  enumerations = 1
stage 3:  enumerations = 3
stage 2:  enumerations = 3
stage 1:  enumerations = 0

           |         smoking
  age_quar |       no         yes |     Total
-----------+----------------------+----------
  0-30 yrs |        26          0 |        26 
           |      24.6        1.4 |      26.0 
           |    100.00       0.00 |    100.00 
           |     35.62       0.00 |     33.77 
-----------+----------------------+----------
 31-41 yrs |         9          1 |        10 
           |       9.5        0.5 |      10.0 
           |     90.00      10.00 |    100.00 
           |     12.33      25.00 |     12.99 
-----------+----------------------+----------
 42-54 yrs |        24          3 |        27 
           |      25.6        1.4 |      27.0 
           |     88.89      11.11 |    100.00 
           |     32.88      75.00 |     35.06 
-----------+----------------------+----------
 55-94 yrs |        14          0 |        14 
           |      13.3        0.7 |      14.0 
           |    100.00       0.00 |    100.00 
           |     19.18       0.00 |     18.18 
-----------+----------------------+----------
     Total |        73          4 |        77 
           |      73.0        4.0 |      77.0 
           |     94.81       5.19 |    100.00 
           |    100.00     100.00 |    100.00 

          Pearson chi2(3) =   4.5796   Pr = 0.205
           Fisher's exact =                 0.174

--------------------------------------------------------------------------------------------------------------------------------------------------------------------------------
-> outcome = Dengue

+--------------------+
| Key                |
|--------------------|
|     frequency      |
| expected frequency |
|   row percentage   |
| column percentage  |
+--------------------+

Enumerating sample-space combinations:
stage 4:  enumerations = 1
stage 3:  enumerations = 5
stage 2:  enumerations = 25
stage 1:  enumerations = 0

           |         smoking
  age_quar |       no         yes |     Total
-----------+----------------------+----------
  0-30 yrs |         5          3 |         8 
           |       6.4        1.6 |       8.0 
           |     62.50      37.50 |    100.00 
           |     10.20      25.00 |     13.11 
-----------+----------------------+----------
 31-41 yrs |        20          6 |        26 
           |      20.9        5.1 |      26.0 
           |     76.92      23.08 |    100.00 
           |     40.82      50.00 |     42.62 
-----------+----------------------+----------
 42-54 yrs |        10          3 |        13 
           |      10.4        2.6 |      13.0 
           |     76.92      23.08 |    100.00 
           |     20.41      25.00 |     21.31 
-----------+----------------------+----------
 55-94 yrs |        14          0 |        14 
           |      11.2        2.8 |      14.0 
           |    100.00       0.00 |    100.00 
           |     28.57       0.00 |     22.95 
-----------+----------------------+----------
     Total |        49         12 |        61 
           |      49.0       12.0 |      61.0 
           |     80.33      19.67 |    100.00 
           |    100.00     100.00 |    100.00 

          Pearson chi2(3) =   5.3237   Pr = 0.150
           Fisher's exact =                 0.097


. 
. mhodds smoking age_quar, by(outcome) 

Score test for trend of odds with age_quar
by outcome

(The Odds Ratio estimate is an approximation to the odds ratio 
for a one unit increase in age_quar)

-------------------------------------------------------------------------------
  outcome | Odds Ratio        chi2(1)         P>chi2       [95% Conf. Interval]
----------+--------------------------------------------------------------------
 No covid |   0.987061          10.11         0.0015         0.97917    0.99502
 Covid-19 |   0.998163           0.01         0.9347         0.95520    1.04306
   Dengue |   0.970075           4.82         0.0281         0.94412    0.99675
-------------------------------------------------------------------------------

    Mantel-Haenszel estimate controlling for outcome
    ----------------------------------------------------------------
     Odds Ratio    chi2(1)        P>chi2        [95% Conf. Interval]
    ----------------------------------------------------------------
       0.986050      13.19        0.0003         0.978602   0.993555
    ----------------------------------------------------------------

Test of homogeneity of ORs (approx): chi2(2)   =    1.75
                                     Pr>chi2   =  0.4165

. 
. 
. 
. ** clinical manifestations by age quartiles ** 

. 
. 
. 
. sort outcome

. 
. by outcome: tab age_quar fever, chi2 expected row col exact

--------------------------------------------------------------------------------------------------------------------------------------------------------------------------------
-> outcome = Non Covid-19 non dengue

+--------------------+
| Key                |
|--------------------|
|     frequency      |
| expected frequency |
|   row percentage   |
| column percentage  |
+--------------------+

Enumerating sample-space combinations:
stage 4:  enumerations = 1
stage 3:  enumerations = 31
stage 2:  enumerations = 810
stage 1:  enumerations = 0

           |        fever
  age_quar |       no         yes |     Total
-----------+----------------------+----------
  0-30 yrs |       132        120 |       252 
           |     143.8      108.2 |     252.0 
           |     52.38      47.62 |    100.00 
           |     26.56      32.09 |     28.93 
-----------+----------------------+----------
 31-41 yrs |       153         94 |       247 
           |     140.9      106.1 |     247.0 
           |     61.94      38.06 |    100.00 
           |     30.78      25.13 |     28.36 
-----------+----------------------+----------
 42-54 yrs |       134         87 |       221 
           |     126.1       94.9 |     221.0 
           |     60.63      39.37 |    100.00 
           |     26.96      23.26 |     25.37 
-----------+----------------------+----------
 55-94 yrs |        78         73 |       151 
           |      86.2       64.8 |     151.0 
           |     51.66      48.34 |    100.00 
           |     15.69      19.52 |     17.34 
-----------+----------------------+----------
     Total |       497        374 |       871 
           |     497.0      374.0 |     871.0 
           |     57.06      42.94 |    100.00 
           |    100.00     100.00 |    100.00 

          Pearson chi2(3) =   7.6076   Pr = 0.055
           Fisher's exact =                 0.055

--------------------------------------------------------------------------------------------------------------------------------------------------------------------------------
-> outcome = Covid-19

+--------------------+
| Key                |
|--------------------|
|     frequency      |
| expected frequency |
|   row percentage   |
| column percentage  |
+--------------------+

Enumerating sample-space combinations:
stage 4:  enumerations = 1
stage 3:  enumerations = 5
stage 2:  enumerations = 25
stage 1:  enumerations = 0

           |        fever
  age_quar |       no         yes |     Total
-----------+----------------------+----------
  0-30 yrs |        11         17 |        28 
           |      12.3       15.8 |      28.0 
           |     39.29      60.71 |    100.00 
           |     31.43      37.78 |     35.00 
-----------+----------------------+----------
 31-41 yrs |         7          3 |        10 
           |       4.4        5.6 |      10.0 
           |     70.00      30.00 |    100.00 
           |     20.00       6.67 |     12.50 
-----------+----------------------+----------
 42-54 yrs |        11         16 |        27 
           |      11.8       15.2 |      27.0 
           |     40.74      59.26 |    100.00 
           |     31.43      35.56 |     33.75 
-----------+----------------------+----------
 55-94 yrs |         6          9 |        15 
           |       6.6        8.4 |      15.0 
           |     40.00      60.00 |    100.00 
           |     17.14      20.00 |     18.75 
-----------+----------------------+----------
     Total |        35         45 |        80 
           |      35.0       45.0 |      80.0 
           |     43.75      56.25 |    100.00 
           |    100.00     100.00 |    100.00 

          Pearson chi2(3) =   3.2118   Pr = 0.360
           Fisher's exact =                 0.379

--------------------------------------------------------------------------------------------------------------------------------------------------------------------------------
-> outcome = Dengue

+--------------------+
| Key                |
|--------------------|
|     frequency      |
| expected frequency |
|   row percentage   |
| column percentage  |
+--------------------+

Enumerating sample-space combinations:
stage 4:  enumerations = 1
stage 3:  enumerations = 1
stage 2:  enumerations = 2
stage 1:  enumerations = 0

           |        fever
  age_quar |       no         yes |     Total
-----------+----------------------+----------
  0-30 yrs |         1          7 |         8 
           |       0.3        7.7 |       8.0 
           |     12.50      87.50 |    100.00 
           |     50.00      11.86 |     13.11 
-----------+----------------------+----------
 31-41 yrs |         1         25 |        26 
           |       0.9       25.1 |      26.0 
           |      3.85      96.15 |    100.00 
           |     50.00      42.37 |     42.62 
-----------+----------------------+----------
 42-54 yrs |         0         13 |        13 
           |       0.4       12.6 |      13.0 
           |      0.00     100.00 |    100.00 
           |      0.00      22.03 |     21.31 
-----------+----------------------+----------
 55-94 yrs |         0         14 |        14 
           |       0.5       13.5 |      14.0 
           |      0.00     100.00 |    100.00 
           |      0.00      23.73 |     22.95 
-----------+----------------------+----------
     Total |         2         59 |        61 
           |       2.0       59.0 |      61.0 
           |      3.28      96.72 |    100.00 
           |    100.00     100.00 |    100.00 

          Pearson chi2(3) =   3.0868   Pr = 0.378
           Fisher's exact =                 0.439


. 
. mhodds fever age_quar, by(outcome) 

Score test for trend of odds with age_quar
by outcome

(The Odds Ratio estimate is an approximation to the odds ratio 
for a one unit increase in age_quar)

-------------------------------------------------------------------------------
  outcome | Odds Ratio        chi2(1)         P>chi2       [95% Conf. Interval]
----------+--------------------------------------------------------------------
 No covid |   1.001978           0.41         0.5211         0.99595    1.00804
 Covid-19 |   1.002564           0.07         0.7919         0.98367    1.02182
   Dengue |   1.037365           1.41         0.2350         0.97642    1.10211
-------------------------------------------------------------------------------

    Mantel-Haenszel estimate controlling for outcome
    ----------------------------------------------------------------
     Odds Ratio    chi2(1)        P>chi2        [95% Conf. Interval]
    ----------------------------------------------------------------
       1.002342       0.64        0.4233         0.996618   1.008099
    ----------------------------------------------------------------

Test of homogeneity of ORs (approx): chi2(2)   =    1.25
                                     Pr>chi2   =  0.5351

. 
. 
. 
. sort outcome

. 
. by outcome: tab age_quar cough, chi2 expected row col exact

--------------------------------------------------------------------------------------------------------------------------------------------------------------------------------
-> outcome = Non Covid-19 non dengue

+--------------------+
| Key                |
|--------------------|
|     frequency      |
| expected frequency |
|   row percentage   |
| column percentage  |
+--------------------+

Enumerating sample-space combinations:
stage 4:  enumerations = 1
stage 3:  enumerations = 7
stage 2:  enumerations = 38
stage 1:  enumerations = 0

           |         cough
  age_quar |       no         yes |     Total
-----------+----------------------+----------
  0-30 yrs |       124        129 |       253 
           |     126.8      126.2 |     253.0 
           |     49.01      50.99 |    100.00 
           |     28.38      29.66 |     29.01 
-----------+----------------------+----------
 31-41 yrs |       127        120 |       247 
           |     123.8      123.2 |     247.0 
           |     51.42      48.58 |    100.00 
           |     29.06      27.59 |     28.33 
-----------+----------------------+----------
 42-54 yrs |       109        112 |       221 
           |     110.8      110.2 |     221.0 
           |     49.32      50.68 |    100.00 
           |     24.94      25.75 |     25.34 
-----------+----------------------+----------
 55-94 yrs |        77         74 |       151 
           |      75.7       75.3 |     151.0 
           |     50.99      49.01 |    100.00 
           |     17.62      17.01 |     17.32 
-----------+----------------------+----------
     Total |       437        435 |       872 
           |     437.0      435.0 |     872.0 
           |     50.11      49.89 |    100.00 
           |    100.00     100.00 |    100.00 

          Pearson chi2(3) =   0.3929   Pr = 0.942
           Fisher's exact =                 0.945

--------------------------------------------------------------------------------------------------------------------------------------------------------------------------------
-> outcome = Covid-19

+--------------------+
| Key                |
|--------------------|
|     frequency      |
| expected frequency |
|   row percentage   |
| column percentage  |
+--------------------+

Enumerating sample-space combinations:
stage 4:  enumerations = 1
stage 3:  enumerations = 2
stage 2:  enumerations = 3
stage 1:  enumerations = 0

           |         cough
  age_quar |       no         yes |     Total
-----------+----------------------+----------
  0-30 yrs |        15         13 |        28 
           |      15.4       12.6 |      28.0 
           |     53.57      46.43 |    100.00 
           |     34.09      36.11 |     35.00 
-----------+----------------------+----------
 31-41 yrs |         6          4 |        10 
           |       5.5        4.5 |      10.0 
           |     60.00      40.00 |    100.00 
           |     13.64      11.11 |     12.50 
-----------+----------------------+----------
 42-54 yrs |        14         13 |        27 
           |      14.8       12.2 |      27.0 
           |     51.85      48.15 |    100.00 
           |     31.82      36.11 |     33.75 
-----------+----------------------+----------
 55-94 yrs |         9          6 |        15 
           |       8.3        6.8 |      15.0 
           |     60.00      40.00 |    100.00 
           |     20.45      16.67 |     18.75 
-----------+----------------------+----------
     Total |        44         36 |        80 
           |      44.0       36.0 |      80.0 
           |     55.00      45.00 |    100.00 
           |    100.00     100.00 |    100.00 

          Pearson chi2(3) =   0.3837   Pr = 0.944
           Fisher's exact =                 0.942

--------------------------------------------------------------------------------------------------------------------------------------------------------------------------------
-> outcome = Dengue

+--------------------+
| Key                |
|--------------------|
|     frequency      |
| expected frequency |
|   row percentage   |
| column percentage  |
+--------------------+

Enumerating sample-space combinations:
stage 4:  enumerations = 1
stage 3:  enumerations = 3
stage 2:  enumerations = 10
stage 1:  enumerations = 0

           |         cough
  age_quar |       no         yes |     Total
-----------+----------------------+----------
  0-30 yrs |         7          1 |         8 
           |       5.8        2.2 |       8.0 
           |     87.50      12.50 |    100.00 
           |     15.91       5.88 |     13.11 
-----------+----------------------+----------
 31-41 yrs |        17          9 |        26 
           |      18.8        7.2 |      26.0 
           |     65.38      34.62 |    100.00 
           |     38.64      52.94 |     42.62 
-----------+----------------------+----------
 42-54 yrs |         9          4 |        13 
           |       9.4        3.6 |      13.0 
           |     69.23      30.77 |    100.00 
           |     20.45      23.53 |     21.31 
-----------+----------------------+----------
 55-94 yrs |        11          3 |        14 
           |      10.1        3.9 |      14.0 
           |     78.57      21.43 |    100.00 
           |     25.00      17.65 |     22.95 
-----------+----------------------+----------
     Total |        44         17 |        61 
           |      44.0       17.0 |      61.0 
           |     72.13      27.87 |    100.00 
           |    100.00     100.00 |    100.00 

          Pearson chi2(3) =   1.8720   Pr = 0.599
           Fisher's exact =                 0.652


. 
. mhodds cough age_quar, by(outcome) 

Score test for trend of odds with age_quar
by outcome

(The Odds Ratio estimate is an approximation to the odds ratio 
for a one unit increase in age_quar)

-------------------------------------------------------------------------------
  outcome | Odds Ratio        chi2(1)         P>chi2       [95% Conf. Interval]
----------+--------------------------------------------------------------------
 No covid |   0.999262           0.06         0.8085         0.99331    1.00525
 Covid-19 |   0.996834           0.11         0.7432         0.97810    1.01592
   Dengue |   0.995455           0.14         0.7104         0.97180    1.01968
-------------------------------------------------------------------------------

    Mantel-Haenszel estimate controlling for outcome
    ----------------------------------------------------------------
     Odds Ratio    chi2(1)        P>chi2        [95% Conf. Interval]
    ----------------------------------------------------------------
       0.998852       0.17        0.6845         0.993330   1.004404
    ----------------------------------------------------------------

Test of homogeneity of ORs (approx): chi2(2)   =    0.14
                                     Pr>chi2   =  0.9329

. 
. 
. 
. sort outcome

. 
. by outcome: tab age_quar dyspnoea, chi2 expected row col exact

--------------------------------------------------------------------------------------------------------------------------------------------------------------------------------
-> outcome = Non Covid-19 non dengue

+--------------------+
| Key                |
|--------------------|
|     frequency      |
| expected frequency |
|   row percentage   |
| column percentage  |
+--------------------+

Enumerating sample-space combinations:
stage 4:  enumerations = 1
stage 3:  enumerations = 8
stage 2:  enumerations = 62
stage 1:  enumerations = 0

           |        dyspnoea
  age_quar |       no         yes |     Total
-----------+----------------------+----------
  0-30 yrs |       190         63 |       253 
           |     193.8       59.2 |     253.0 
           |     75.10      24.90 |    100.00 
           |     28.44      30.88 |     29.01 
-----------+----------------------+----------
 31-41 yrs |       192         55 |       247 
           |     189.2       57.8 |     247.0 
           |     77.73      22.27 |    100.00 
           |     28.74      26.96 |     28.33 
-----------+----------------------+----------
 42-54 yrs |       172         49 |       221 
           |     169.3       51.7 |     221.0 
           |     77.83      22.17 |    100.00 
           |     25.75      24.02 |     25.34 
-----------+----------------------+----------
 55-94 yrs |       114         37 |       151 
           |     115.7       35.3 |     151.0 
           |     75.50      24.50 |    100.00 
           |     17.07      18.14 |     17.32 
-----------+----------------------+----------
     Total |       668        204 |       872 
           |     668.0      204.0 |     872.0 
           |     76.61      23.39 |    100.00 
           |    100.00     100.00 |    100.00 

          Pearson chi2(3) =   0.7835   Pr = 0.853
           Fisher's exact =                 0.853

--------------------------------------------------------------------------------------------------------------------------------------------------------------------------------
-> outcome = Covid-19

+--------------------+
| Key                |
|--------------------|
|     frequency      |
| expected frequency |
|   row percentage   |
| column percentage  |
+--------------------+

Enumerating sample-space combinations:
stage 4:  enumerations = 1
stage 3:  enumerations = 2
stage 2:  enumerations = 3
stage 1:  enumerations = 0

           |        dyspnoea
  age_quar |       no         yes |     Total
-----------+----------------------+----------
  0-30 yrs |        24          4 |        28 
           |      23.4        4.5 |      28.0 
           |     85.71      14.29 |    100.00 
           |     35.82      30.77 |     35.00 
-----------+----------------------+----------
 31-41 yrs |         8          2 |        10 
           |       8.4        1.6 |      10.0 
           |     80.00      20.00 |    100.00 
           |     11.94      15.38 |     12.50 
-----------+----------------------+----------
 42-54 yrs |        22          5 |        27 
           |      22.6        4.4 |      27.0 
           |     81.48      18.52 |    100.00 
           |     32.84      38.46 |     33.75 
-----------+----------------------+----------
 55-94 yrs |        13          2 |        15 
           |      12.6        2.4 |      15.0 
           |     86.67      13.33 |    100.00 
           |     19.40      15.38 |     18.75 
-----------+----------------------+----------
     Total |        67         13 |        80 
           |      67.0       13.0 |      80.0 
           |     83.75      16.25 |    100.00 
           |    100.00     100.00 |    100.00 

          Pearson chi2(3) =   0.3786   Pr = 0.945
           Fisher's exact =                 0.923

--------------------------------------------------------------------------------------------------------------------------------------------------------------------------------
-> outcome = Dengue

+--------------------+
| Key                |
|--------------------|
|     frequency      |
| expected frequency |
|   row percentage   |
| column percentage  |
+--------------------+

Enumerating sample-space combinations:
stage 4:  enumerations = 1
stage 3:  enumerations = 4
stage 2:  enumerations = 14
stage 1:  enumerations = 0

           |        dyspnoea
  age_quar |       no         yes |     Total
-----------+----------------------+----------
  0-30 yrs |         5          3 |         8 
           |       6.3        1.7 |       8.0 
           |     62.50      37.50 |    100.00 
           |     10.42      23.08 |     13.11 
-----------+----------------------+----------
 31-41 yrs |        22          4 |        26 
           |      20.5        5.5 |      26.0 
           |     84.62      15.38 |    100.00 
           |     45.83      30.77 |     42.62 
-----------+----------------------+----------
 42-54 yrs |         9          4 |        13 
           |      10.2        2.8 |      13.0 
           |     69.23      30.77 |    100.00 
           |     18.75      30.77 |     21.31 
-----------+----------------------+----------
 55-94 yrs |        12          2 |        14 
           |      11.0        3.0 |      14.0 
           |     85.71      14.29 |    100.00 
           |     25.00      15.38 |     22.95 
-----------+----------------------+----------
     Total |        48         13 |        61 
           |      48.0       13.0 |      61.0 
           |     78.69      21.31 |    100.00 
           |    100.00     100.00 |    100.00 

          Pearson chi2(3) =   2.9003   Pr = 0.407
           Fisher's exact =                 0.415


. 
. mhodds dyspnoea age_quar, by(outcome) 

Score test for trend of odds with age_quar
by outcome

(The Odds Ratio estimate is an approximation to the odds ratio 
for a one unit increase in age_quar)

-------------------------------------------------------------------------------
  outcome | Odds Ratio        chi2(1)         P>chi2       [95% Conf. Interval]
----------+--------------------------------------------------------------------
 No covid |   1.000173           0.00         0.9617         0.99314    1.00725
 Covid-19 |   0.998364           0.02         0.9002         0.97315    1.02423
   Dengue |   0.990772           0.48         0.4901         0.96503    1.01720
-------------------------------------------------------------------------------

    Mantel-Haenszel estimate controlling for outcome
    ----------------------------------------------------------------
     Odds Ratio    chi2(1)        P>chi2        [95% Conf. Interval]
    ----------------------------------------------------------------
       0.999463       0.03        0.8729         0.992904   1.006065
    ----------------------------------------------------------------

Test of homogeneity of ORs (approx): chi2(2)   =    0.47
                                     Pr>chi2   =  0.7911

. 
. 
. 
. sort outcome

. 
. by outcome: tab age_quar body_ache, chi2 expected row col exact

--------------------------------------------------------------------------------------------------------------------------------------------------------------------------------
-> outcome = Non Covid-19 non dengue

+--------------------+
| Key                |
|--------------------|
|     frequency      |
| expected frequency |
|   row percentage   |
| column percentage  |
+--------------------+

Enumerating sample-space combinations:
stage 4:  enumerations = 1
stage 3:  enumerations = 27
stage 2:  enumerations = 635
stage 1:  enumerations = 0

           |      body_ache
  age_quar |       no         yes |     Total
-----------+----------------------+----------
  0-30 yrs |       168         85 |       253 
           |     154.6       98.4 |     253.0 
           |     66.40      33.60 |    100.00 
           |     31.52      25.07 |     29.01 
-----------+----------------------+----------
 31-41 yrs |       153         94 |       247 
           |     151.0       96.0 |     247.0 
           |     61.94      38.06 |    100.00 
           |     28.71      27.73 |     28.33 
-----------+----------------------+----------
 42-54 yrs |       123         98 |       221 
           |     135.1       85.9 |     221.0 
           |     55.66      44.34 |    100.00 
           |     23.08      28.91 |     25.34 
-----------+----------------------+----------
 55-94 yrs |        89         62 |       151 
           |      92.3       58.7 |     151.0 
           |     58.94      41.06 |    100.00 
           |     16.70      18.29 |     17.32 
-----------+----------------------+----------
     Total |       533        339 |       872 
           |     533.0      339.0 |     872.0 
           |     61.12      38.88 |    100.00 
           |    100.00     100.00 |    100.00 

          Pearson chi2(3) =   6.1206   Pr = 0.106
           Fisher's exact =                 0.105

--------------------------------------------------------------------------------------------------------------------------------------------------------------------------------
-> outcome = Covid-19

+--------------------+
| Key                |
|--------------------|
|     frequency      |
| expected frequency |
|   row percentage   |
| column percentage  |
+--------------------+

Enumerating sample-space combinations:
stage 4:  enumerations = 1
stage 3:  enumerations = 3
stage 2:  enumerations = 9
stage 1:  enumerations = 0

           |      body_ache
  age_quar |       no         yes |     Total
-----------+----------------------+----------
  0-30 yrs |        18         10 |        28 
           |      16.8       11.2 |      28.0 
           |     64.29      35.71 |    100.00 
           |     37.50      31.25 |     35.00 
-----------+----------------------+----------
 31-41 yrs |         6          4 |        10 
           |       6.0        4.0 |      10.0 
           |     60.00      40.00 |    100.00 
           |     12.50      12.50 |     12.50 
-----------+----------------------+----------
 42-54 yrs |        14         13 |        27 
           |      16.2       10.8 |      27.0 
           |     51.85      48.15 |    100.00 
           |     29.17      40.63 |     33.75 
-----------+----------------------+----------
 55-94 yrs |        10          5 |        15 
           |       9.0        6.0 |      15.0 
           |     66.67      33.33 |    100.00 
           |     20.83      15.63 |     18.75 
-----------+----------------------+----------
     Total |        48         32 |        80 
           |      48.0       32.0 |      80.0 
           |     60.00      40.00 |    100.00 
           |    100.00     100.00 |    100.00 

          Pearson chi2(3) =   1.2390   Pr = 0.744
           Fisher's exact =                 0.757

--------------------------------------------------------------------------------------------------------------------------------------------------------------------------------
-> outcome = Dengue

+--------------------+
| Key                |
|--------------------|
|     frequency      |
| expected frequency |
|   row percentage   |
| column percentage  |
+--------------------+

Enumerating sample-space combinations:
stage 4:  enumerations = 1
stage 3:  enumerations = 4
stage 2:  enumerations = 19
stage 1:  enumerations = 0

           |      body_ache
  age_quar |       no         yes |     Total
-----------+----------------------+----------
  0-30 yrs |         0          8 |         8 
           |       1.2        6.8 |       8.0 
           |      0.00     100.00 |    100.00 
           |      0.00      15.38 |     13.11 
-----------+----------------------+----------
 31-41 yrs |         5         21 |        26 
           |       3.8       22.2 |      26.0 
           |     19.23      80.77 |    100.00 
           |     55.56      40.38 |     42.62 
-----------+----------------------+----------
 42-54 yrs |         0         13 |        13 
           |       1.9       11.1 |      13.0 
           |      0.00     100.00 |    100.00 
           |      0.00      25.00 |     21.31 
-----------+----------------------+----------
 55-94 yrs |         4         10 |        14 
           |       2.1       11.9 |      14.0 
           |     28.57      71.43 |    100.00 
           |     44.44      19.23 |     22.95 
-----------+----------------------+----------
     Total |         9         52 |        61 
           |       9.0       52.0 |      61.0 
           |     14.75      85.25 |    100.00 
           |    100.00     100.00 |    100.00 

          Pearson chi2(3) =   6.1741   Pr = 0.103
           Fisher's exact =                 0.108


. 
. mhodds body_ache age_quar, by(outcome) 

Score test for trend of odds with age_quar
by outcome

(The Odds Ratio estimate is an approximation to the odds ratio 
for a one unit increase in age_quar)

-------------------------------------------------------------------------------
  outcome | Odds Ratio        chi2(1)         P>chi2       [95% Conf. Interval]
----------+--------------------------------------------------------------------
 No covid |   1.004720           2.27         0.1319         0.99858    1.01089
 Covid-19 |   0.998822           0.01         0.9046         0.97977    1.01825
   Dengue |   0.977988           2.06         0.1513         0.94870    1.00818
-------------------------------------------------------------------------------

    Mantel-Haenszel estimate controlling for outcome
    ----------------------------------------------------------------
     Odds Ratio    chi2(1)        P>chi2        [95% Conf. Interval]
    ----------------------------------------------------------------
       1.003234       1.22        0.2697         0.997499   1.009001
    ----------------------------------------------------------------

Test of homogeneity of ORs (approx): chi2(2)   =    3.12
                                     Pr>chi2   =  0.2096

. 
. 
. 
. sort outcome

. 
. by outcome: tab age_quar diarrheoa, chi2 expected row col exact

--------------------------------------------------------------------------------------------------------------------------------------------------------------------------------
-> outcome = Non Covid-19 non dengue

+--------------------+
| Key                |
|--------------------|
|     frequency      |
| expected frequency |
|   row percentage   |
| column percentage  |
+--------------------+

Enumerating sample-space combinations:
stage 4:  enumerations = 1
stage 3:  enumerations = 6
stage 2:  enumerations = 29
stage 1:  enumerations = 0

           |       diarrheoa
  age_quar |       no         yes |     Total
-----------+----------------------+----------
  0-30 yrs |       198         54 |       252 
           |     201.1       50.9 |     252.0 
           |     78.57      21.43 |    100.00 
           |     28.49      30.68 |     28.93 
-----------+----------------------+----------
 31-41 yrs |       199         48 |       247 
           |     197.1       49.9 |     247.0 
           |     80.57      19.43 |    100.00 
           |     28.63      27.27 |     28.36 
-----------+----------------------+----------
 42-54 yrs |       176         45 |       221 
           |     176.3       44.7 |     221.0 
           |     79.64      20.36 |    100.00 
           |     25.32      25.57 |     25.37 
-----------+----------------------+----------
 55-94 yrs |       122         29 |       151 
           |     120.5       30.5 |     151.0 
           |     80.79      19.21 |    100.00 
           |     17.55      16.48 |     17.34 
-----------+----------------------+----------
     Total |       695        176 |       871 
           |     695.0      176.0 |     871.0 
           |     79.79      20.21 |    100.00 
           |    100.00     100.00 |    100.00 

          Pearson chi2(3) =   0.4222   Pr = 0.936
           Fisher's exact =                 0.938

--------------------------------------------------------------------------------------------------------------------------------------------------------------------------------
-> outcome = Covid-19

+--------------------+
| Key                |
|--------------------|
|     frequency      |
| expected frequency |
|   row percentage   |
| column percentage  |
+--------------------+

Enumerating sample-space combinations:
stage 4:  enumerations = 1
stage 3:  enumerations = 7
stage 2:  enumerations = 39
stage 1:  enumerations = 0

           |       diarrheoa
  age_quar |       no         yes |     Total
-----------+----------------------+----------
  0-30 yrs |        22          6 |        28 
           |      21.4        6.7 |      28.0 
           |     78.57      21.43 |    100.00 
           |     36.07      31.58 |     35.00 
-----------+----------------------+----------
 31-41 yrs |         9          1 |        10 
           |       7.6        2.4 |      10.0 
           |     90.00      10.00 |    100.00 
           |     14.75       5.26 |     12.50 
-----------+----------------------+----------
 42-54 yrs |        16         11 |        27 
           |      20.6        6.4 |      27.0 
           |     59.26      40.74 |    100.00 
           |     26.23      57.89 |     33.75 
-----------+----------------------+----------
 55-94 yrs |        14          1 |        15 
           |      11.4        3.6 |      15.0 
           |     93.33       6.67 |    100.00 
           |     22.95       5.26 |     18.75 
-----------+----------------------+----------
     Total |        61         19 |        80 
           |      61.0       19.0 |      80.0 
           |     76.25      23.75 |    100.00 
           |    100.00     100.00 |    100.00 

          Pearson chi2(3) =   7.8488   Pr = 0.049
           Fisher's exact =                 0.065

--------------------------------------------------------------------------------------------------------------------------------------------------------------------------------
-> outcome = Dengue

+--------------------+
| Key                |
|--------------------|
|     frequency      |
| expected frequency |
|   row percentage   |
| column percentage  |
+--------------------+

Enumerating sample-space combinations:
stage 4:  enumerations = 1
stage 3:  enumerations = 2
stage 2:  enumerations = 5
stage 1:  enumerations = 0

           |       diarrheoa
  age_quar |       no         yes |     Total
-----------+----------------------+----------
  0-30 yrs |         6          2 |         8 
           |       6.3        1.7 |       8.0 
           |     75.00      25.00 |    100.00 
           |     12.50      15.38 |     13.11 
-----------+----------------------+----------
 31-41 yrs |        21          5 |        26 
           |      20.5        5.5 |      26.0 
           |     80.77      19.23 |    100.00 
           |     43.75      38.46 |     42.62 
-----------+----------------------+----------
 42-54 yrs |         9          4 |        13 
           |      10.2        2.8 |      13.0 
           |     69.23      30.77 |    100.00 
           |     18.75      30.77 |     21.31 
-----------+----------------------+----------
 55-94 yrs |        12          2 |        14 
           |      11.0        3.0 |      14.0 
           |     85.71      14.29 |    100.00 
           |     25.00      15.38 |     22.95 
-----------+----------------------+----------
     Total |        48         13 |        61 
           |      48.0       13.0 |      61.0 
           |     78.69      21.31 |    100.00 
           |    100.00     100.00 |    100.00 

          Pearson chi2(3) =   1.2375   Pr = 0.744
           Fisher's exact =                 0.737


. 
. mhodds diarrheoa age_quar, by(outcome) 

Score test for trend of odds with age_quar
by outcome

(The Odds Ratio estimate is an approximation to the odds ratio 
for a one unit increase in age_quar)

-------------------------------------------------------------------------------
  outcome | Odds Ratio        chi2(1)         P>chi2       [95% Conf. Interval]
----------+--------------------------------------------------------------------
 No covid |   0.998401           0.18         0.6733         0.99100    1.00586
 Covid-19 |   0.990877           0.66         0.4180         0.96915    1.01310
   Dengue |   0.992740           0.29         0.5875         0.96694    1.01922
-------------------------------------------------------------------------------

    Mantel-Haenszel estimate controlling for outcome
    ----------------------------------------------------------------
     Odds Ratio    chi2(1)        P>chi2        [95% Conf. Interval]
    ----------------------------------------------------------------
       0.997309       0.60        0.4382         0.990537   1.004127
    ----------------------------------------------------------------

Test of homogeneity of ORs (approx): chi2(2)   =    0.53
                                     Pr>chi2   =  0.7684

. 
. 
. 
. sort outcome

. 
. by outcome: tab age_quar ageusia, chi2 expected row col exact

--------------------------------------------------------------------------------------------------------------------------------------------------------------------------------
-> outcome = Non Covid-19 non dengue

+--------------------+
| Key                |
|--------------------|
|     frequency      |
| expected frequency |
|   row percentage   |
| column percentage  |
+--------------------+

Enumerating sample-space combinations:
stage 4:  enumerations = 1
stage 3:  enumerations = 9
stage 2:  enumerations = 71
stage 1:  enumerations = 0

           |       agueusia
  age_quar |       no         yes |     Total
-----------+----------------------+----------
  0-30 yrs |       224         29 |       253 
           |     228.6       24.4 |     253.0 
           |     88.54      11.46 |    100.00 
           |     28.43      34.52 |     29.01 
-----------+----------------------+----------
 31-41 yrs |       223         24 |       247 
           |     223.2       23.8 |     247.0 
           |     90.28       9.72 |    100.00 
           |     28.30      28.57 |     28.33 
-----------+----------------------+----------
 42-54 yrs |       204         17 |       221 
           |     199.7       21.3 |     221.0 
           |     92.31       7.69 |    100.00 
           |     25.89      20.24 |     25.34 
-----------+----------------------+----------
 55-94 yrs |       137         14 |       151 
           |     136.5       14.5 |     151.0 
           |     90.73       9.27 |    100.00 
           |     17.39      16.67 |     17.32 
-----------+----------------------+----------
     Total |       788         84 |       872 
           |     788.0       84.0 |     872.0 
           |     90.37       9.63 |    100.00 
           |    100.00     100.00 |    100.00 

          Pearson chi2(3) =   1.9535   Pr = 0.582
           Fisher's exact =                 0.592

--------------------------------------------------------------------------------------------------------------------------------------------------------------------------------
-> outcome = Covid-19

+--------------------+
| Key                |
|--------------------|
|     frequency      |
| expected frequency |
|   row percentage   |
| column percentage  |
+--------------------+

Enumerating sample-space combinations:
stage 4:  enumerations = 1
stage 3:  enumerations = 3
stage 2:  enumerations = 7
stage 1:  enumerations = 0

           |       ageusia
  age_quar |       no         yes |     Total
-----------+----------------------+----------
  0-30 yrs |        21          7 |        28 
           |      19.3        8.8 |      28.0 
           |     75.00      25.00 |    100.00 
           |     38.18      28.00 |     35.00 
-----------+----------------------+----------
 31-41 yrs |         6          4 |        10 
           |       6.9        3.1 |      10.0 
           |     60.00      40.00 |    100.00 
           |     10.91      16.00 |     12.50 
-----------+----------------------+----------
 42-54 yrs |        18          9 |        27 
           |      18.6        8.4 |      27.0 
           |     66.67      33.33 |    100.00 
           |     32.73      36.00 |     33.75 
-----------+----------------------+----------
 55-94 yrs |        10          5 |        15 
           |      10.3        4.7 |      15.0 
           |     66.67      33.33 |    100.00 
           |     18.18      20.00 |     18.75 
-----------+----------------------+----------
     Total |        55         25 |        80 
           |      55.0       25.0 |      80.0 
           |     68.75      31.25 |    100.00 
           |    100.00     100.00 |    100.00 

          Pearson chi2(3) =   0.9503   Pr = 0.813
           Fisher's exact =                 0.789

--------------------------------------------------------------------------------------------------------------------------------------------------------------------------------
-> outcome = Dengue

+--------------------+
| Key                |
|--------------------|
|     frequency      |
| expected frequency |
|   row percentage   |
| column percentage  |
+--------------------+

Enumerating sample-space combinations:
stage 4:  enumerations = 1
stage 3:  enumerations = 5
stage 2:  enumerations = 26
stage 1:  enumerations = 0

           |       ageusia
  age_quar |       no         yes |     Total
-----------+----------------------+----------
  0-30 yrs |         5          3 |         8 
           |       6.6        1.4 |       8.0 
           |     62.50      37.50 |    100.00 
           |     10.00      27.27 |     13.11 
-----------+----------------------+----------
 31-41 yrs |        19          7 |        26 
           |      21.3        4.7 |      26.0 
           |     73.08      26.92 |    100.00 
           |     38.00      63.64 |     42.62 
-----------+----------------------+----------
 42-54 yrs |        13          0 |        13 
           |      10.7        2.3 |      13.0 
           |    100.00       0.00 |    100.00 
           |     26.00       0.00 |     21.31 
-----------+----------------------+----------
 55-94 yrs |        13          1 |        14 
           |      11.5        2.5 |      14.0 
           |     92.86       7.14 |    100.00 
           |     26.00       9.09 |     22.95 
-----------+----------------------+----------
     Total |        50         11 |        61 
           |      50.0       11.0 |      61.0 
           |     81.97      18.03 |    100.00 
           |    100.00     100.00 |    100.00 

          Pearson chi2(3) =   7.4247   Pr = 0.060
           Fisher's exact =                 0.048


. 
. mhodds ageusia age_quar, by(outcome) 

Score test for trend of odds with age_quar
by outcome

(The Odds Ratio estimate is an approximation to the odds ratio 
for a one unit increase in age_quar)

-------------------------------------------------------------------------------
  outcome | Odds Ratio        chi2(1)         P>chi2       [95% Conf. Interval]
----------+--------------------------------------------------------------------
 No covid |   0.996376           0.49         0.4820         0.98634    1.00651
 Covid-19 |   1.004698           0.20         0.6518         0.98445    1.02536
   Dengue |   0.973749           3.46         0.0630         0.94682    1.00144
-------------------------------------------------------------------------------

    Mantel-Haenszel estimate controlling for outcome
    ----------------------------------------------------------------
     Odds Ratio    chi2(1)        P>chi2        [95% Conf. Interval]
    ----------------------------------------------------------------
       0.995699       0.96        0.3273         0.987150   1.004323
    ----------------------------------------------------------------

Test of homogeneity of ORs (approx): chi2(2)   =    3.19
                                     Pr>chi2   =  0.2024

. 
. 
. 
. sort outcome

. 
. by outcome: tab age_quar anosmia, chi2 expected row col exact

--------------------------------------------------------------------------------------------------------------------------------------------------------------------------------
-> outcome = Non Covid-19 non dengue

+--------------------+
| Key                |
|--------------------|
|     frequency      |
| expected frequency |
|   row percentage   |
| column percentage  |
+--------------------+

Enumerating sample-space combinations:
stage 4:  enumerations = 1
stage 3:  enumerations = 15
stage 2:  enumerations = 202
stage 1:  enumerations = 0

           |        anosmia
  age_quar |       no         yes |     Total
-----------+----------------------+----------
  0-30 yrs |       226         27 |       253 
           |     233.6       19.4 |     253.0 
           |     89.33      10.67 |    100.00 
           |     28.07      40.30 |     29.01 
-----------+----------------------+----------
 31-41 yrs |       227         20 |       247 
           |     228.0       19.0 |     247.0 
           |     91.90       8.10 |    100.00 
           |     28.20      29.85 |     28.33 
-----------+----------------------+----------
 42-54 yrs |       211         10 |       221 
           |     204.0       17.0 |     221.0 
           |     95.48       4.52 |    100.00 
           |     26.21      14.93 |     25.34 
-----------+----------------------+----------
 55-94 yrs |       141         10 |       151 
           |     139.4       11.6 |     151.0 
           |     93.38       6.62 |    100.00 
           |     17.52      14.93 |     17.32 
-----------+----------------------+----------
     Total |       805         67 |       872 
           |     805.0       67.0 |     872.0 
           |     92.32       7.68 |    100.00 
           |    100.00     100.00 |    100.00 

          Pearson chi2(3) =   6.5932   Pr = 0.086
           Fisher's exact =                 0.085

--------------------------------------------------------------------------------------------------------------------------------------------------------------------------------
-> outcome = Covid-19

+--------------------+
| Key                |
|--------------------|
|     frequency      |
| expected frequency |
|   row percentage   |
| column percentage  |
+--------------------+

Enumerating sample-space combinations:
stage 4:  enumerations = 1
stage 3:  enumerations = 2
stage 2:  enumerations = 3
stage 1:  enumerations = 0

           |        anosmia
  age_quar |       no         yes |     Total
-----------+----------------------+----------
  0-30 yrs |        19          9 |        28 
           |      18.2        9.8 |      28.0 
           |     67.86      32.14 |    100.00 
           |     36.54      32.14 |     35.00 
-----------+----------------------+----------
 31-41 yrs |         6          4 |        10 
           |       6.5        3.5 |      10.0 
           |     60.00      40.00 |    100.00 
           |     11.54      14.29 |     12.50 
-----------+----------------------+----------
 42-54 yrs |        17         10 |        27 
           |      17.6        9.4 |      27.0 
           |     62.96      37.04 |    100.00 
           |     32.69      35.71 |     33.75 
-----------+----------------------+----------
 55-94 yrs |        10          5 |        15 
           |       9.8        5.3 |      15.0 
           |     66.67      33.33 |    100.00 
           |     19.23      17.86 |     18.75 
-----------+----------------------+----------
     Total |        52         28 |        80 
           |      52.0       28.0 |      80.0 
           |     65.00      35.00 |    100.00 
           |    100.00     100.00 |    100.00 

          Pearson chi2(3) =   0.2779   Pr = 0.964
           Fisher's exact =                 0.960

--------------------------------------------------------------------------------------------------------------------------------------------------------------------------------
-> outcome = Dengue

+--------------------+
| Key                |
|--------------------|
|     frequency      |
| expected frequency |
|   row percentage   |
| column percentage  |
+--------------------+

Enumerating sample-space combinations:
stage 4:  enumerations = 1
stage 3:  enumerations = 1
stage 2:  enumerations = 1
stage 1:  enumerations = 0

           |        anosmia
  age_quar |       no         yes |     Total
-----------+----------------------+----------
  0-30 yrs |         8          0 |         8 
           |       7.6        0.4 |       8.0 
           |    100.00       0.00 |    100.00 
           |     13.79       0.00 |     13.11 
-----------+----------------------+----------
 31-41 yrs |        24          2 |        26 
           |      24.7        1.3 |      26.0 
           |     92.31       7.69 |    100.00 
           |     41.38      66.67 |     42.62 
-----------+----------------------+----------
 42-54 yrs |        13          0 |        13 
           |      12.4        0.6 |      13.0 
           |    100.00       0.00 |    100.00 
           |     22.41       0.00 |     21.31 
-----------+----------------------+----------
 55-94 yrs |        13          1 |        14 
           |      13.3        0.7 |      14.0 
           |     92.86       7.14 |    100.00 
           |     22.41      33.33 |     22.95 
-----------+----------------------+----------
     Total |        58          3 |        61 
           |      58.0        3.0 |      61.0 
           |     95.08       4.92 |    100.00 
           |    100.00     100.00 |    100.00 

          Pearson chi2(3) =   1.6623   Pr = 0.645
           Fisher's exact =                 0.869


. 
. mhodds anosmia age_quar, by(outcome) 

Score test for trend of odds with age_quar
by outcome

(The Odds Ratio estimate is an approximation to the odds ratio 
for a one unit increase in age_quar)

-------------------------------------------------------------------------------
  outcome | Odds Ratio        chi2(1)         P>chi2       [95% Conf. Interval]
----------+--------------------------------------------------------------------
 No covid |   0.991514           2.22         0.1363         0.98046    1.00269
 Covid-19 |   1.000250           0.00         0.9803         0.98065    1.02024
   Dengue |   1.008341           0.11         0.7440         0.95930    1.05989
-------------------------------------------------------------------------------

    Mantel-Haenszel estimate controlling for outcome
    ----------------------------------------------------------------
     Odds Ratio    chi2(1)        P>chi2        [95% Conf. Interval]
    ----------------------------------------------------------------
       0.994169       1.43        0.2312         0.984697   1.003732
    ----------------------------------------------------------------

Test of homogeneity of ORs (approx): chi2(2)   =    0.89
                                     Pr>chi2   =  0.6399

. 
. 
. 
. sort outcome

. 
. by outcome: tab age_quar fatigue, chi2 expected row col exact

--------------------------------------------------------------------------------------------------------------------------------------------------------------------------------
-> outcome = Non Covid-19 non dengue

+--------------------+
| Key                |
|--------------------|
|     frequency      |
| expected frequency |
|   row percentage   |
| column percentage  |
+--------------------+

Enumerating sample-space combinations:
stage 4:  enumerations = 1
stage 3:  enumerations = 13
stage 2:  enumerations = 138
stage 1:  enumerations = 0

           |       fatigue
  age_quar |       no         yes |     Total
-----------+----------------------+----------
  0-30 yrs |       153        100 |       253 
           |     145.6      107.4 |     253.0 
           |     60.47      39.53 |    100.00 
           |     30.48      27.03 |     29.01 
-----------+----------------------+----------
 31-41 yrs |       140        107 |       247 
           |     142.2      104.8 |     247.0 
           |     56.68      43.32 |    100.00 
           |     27.89      28.92 |     28.33 
-----------+----------------------+----------
 42-54 yrs |       125         96 |       221 
           |     127.2       93.8 |     221.0 
           |     56.56      43.44 |    100.00 
           |     24.90      25.95 |     25.34 
-----------+----------------------+----------
 55-94 yrs |        84         67 |       151 
           |      86.9       64.1 |     151.0 
           |     55.63      44.37 |    100.00 
           |     16.73      18.11 |     17.32 
-----------+----------------------+----------
     Total |       502        370 |       872 
           |     502.0      370.0 |     872.0 
           |     57.57      42.43 |    100.00 
           |    100.00     100.00 |    100.00 

          Pearson chi2(3) =   1.2787   Pr = 0.734
           Fisher's exact =                 0.733

--------------------------------------------------------------------------------------------------------------------------------------------------------------------------------
-> outcome = Covid-19

+--------------------+
| Key                |
|--------------------|
|     frequency      |
| expected frequency |
|   row percentage   |
| column percentage  |
+--------------------+

Enumerating sample-space combinations:
stage 4:  enumerations = 1
stage 3:  enumerations = 3
stage 2:  enumerations = 11
stage 1:  enumerations = 0

           |       fatigue
  age_quar |       no         yes |     Total
-----------+----------------------+----------
  0-30 yrs |        14         14 |        28 
           |      14.7       13.3 |      28.0 
           |     50.00      50.00 |    100.00 
           |     33.33      36.84 |     35.00 
-----------+----------------------+----------
 31-41 yrs |         7          3 |        10 
           |       5.3        4.8 |      10.0 
           |     70.00      30.00 |    100.00 
           |     16.67       7.89 |     12.50 
-----------+----------------------+----------
 42-54 yrs |        13         14 |        27 
           |      14.2       12.8 |      27.0 
           |     48.15      51.85 |    100.00 
           |     30.95      36.84 |     33.75 
-----------+----------------------+----------
 55-94 yrs |         8          7 |        15 
           |       7.9        7.1 |      15.0 
           |     53.33      46.67 |    100.00 
           |     19.05      18.42 |     18.75 
-----------+----------------------+----------
     Total |        42         38 |        80 
           |      42.0       38.0 |      80.0 
           |     52.50      47.50 |    100.00 
           |    100.00     100.00 |    100.00 

          Pearson chi2(3) =   1.5075   Pr = 0.681
           Fisher's exact =                 0.707

--------------------------------------------------------------------------------------------------------------------------------------------------------------------------------
-> outcome = Dengue

+--------------------+
| Key                |
|--------------------|
|     frequency      |
| expected frequency |
|   row percentage   |
| column percentage  |
+--------------------+

Enumerating sample-space combinations:
stage 4:  enumerations = 1
stage 3:  enumerations = 4
stage 2:  enumerations = 10
stage 1:  enumerations = 0

           |       fatigue
  age_quar |       no         yes |     Total
-----------+----------------------+----------
  0-30 yrs |         2          6 |         8 
           |       1.6        6.4 |       8.0 
           |     25.00      75.00 |    100.00 
           |     16.67      12.24 |     13.11 
-----------+----------------------+----------
 31-41 yrs |         7         19 |        26 
           |       5.1       20.9 |      26.0 
           |     26.92      73.08 |    100.00 
           |     58.33      38.78 |     42.62 
-----------+----------------------+----------
 42-54 yrs |         1         12 |        13 
           |       2.6       10.4 |      13.0 
           |      7.69      92.31 |    100.00 
           |      8.33      24.49 |     21.31 
-----------+----------------------+----------
 55-94 yrs |         2         12 |        14 
           |       2.8       11.2 |      14.0 
           |     14.29      85.71 |    100.00 
           |     16.67      24.49 |     22.95 
-----------+----------------------+----------
     Total |        12         49 |        61 
           |      12.0       49.0 |      61.0 
           |     19.67      80.33 |    100.00 
           |    100.00     100.00 |    100.00 

          Pearson chi2(3) =   2.4465   Pr = 0.485
           Fisher's exact =                 0.549


. 
. mhodds anosmia age_quar, by(outcome) 

Score test for trend of odds with age_quar
by outcome

(The Odds Ratio estimate is an approximation to the odds ratio 
for a one unit increase in age_quar)

-------------------------------------------------------------------------------
  outcome | Odds Ratio        chi2(1)         P>chi2       [95% Conf. Interval]
----------+--------------------------------------------------------------------
 No covid |   0.991514           2.22         0.1363         0.98046    1.00269
 Covid-19 |   1.000250           0.00         0.9803         0.98065    1.02024
   Dengue |   1.008341           0.11         0.7440         0.95930    1.05989
-------------------------------------------------------------------------------

    Mantel-Haenszel estimate controlling for outcome
    ----------------------------------------------------------------
     Odds Ratio    chi2(1)        P>chi2        [95% Conf. Interval]
    ----------------------------------------------------------------
       0.994169       1.43        0.2312         0.984697   1.003732
    ----------------------------------------------------------------

Test of homogeneity of ORs (approx): chi2(2)   =    0.89
                                     Pr>chi2   =  0.6399

. 
. 
. 
. sort outcome

. 
. by outcome: tab age_quar headache, chi2 expected row col exact

--------------------------------------------------------------------------------------------------------------------------------------------------------------------------------
-> outcome = Non Covid-19 non dengue

+--------------------+
| Key                |
|--------------------|
|     frequency      |
| expected frequency |
|   row percentage   |
| column percentage  |
+--------------------+

Enumerating sample-space combinations:
stage 4:  enumerations = 1
stage 3:  enumerations = 28
stage 2:  enumerations = 670
stage 1:  enumerations = 0

           |       headache
  age_quar |       no         yes |     Total
-----------+----------------------+----------
  0-30 yrs |       137        116 |       253 
           |     133.9      119.1 |     253.0 
           |     54.15      45.85 |    100.00 
           |     29.72      28.29 |     29.05 
-----------+----------------------+----------
 31-41 yrs |       125        121 |       246 
           |     130.2      115.8 |     246.0 
           |     50.81      49.19 |    100.00 
           |     27.11      29.51 |     28.24 
-----------+----------------------+----------
 42-54 yrs |       107        114 |       221 
           |     117.0      104.0 |     221.0 
           |     48.42      51.58 |    100.00 
           |     23.21      27.80 |     25.37 
-----------+----------------------+----------
 55-94 yrs |        92         59 |       151 
           |      79.9       71.1 |     151.0 
           |     60.93      39.07 |    100.00 
           |     19.96      14.39 |     17.34 
-----------+----------------------+----------
     Total |       461        410 |       871 
           |     461.0      410.0 |     871.0 
           |     52.93      47.07 |    100.00 
           |    100.00     100.00 |    100.00 

          Pearson chi2(3) =   6.2771   Pr = 0.099
           Fisher's exact =                 0.099

--------------------------------------------------------------------------------------------------------------------------------------------------------------------------------
-> outcome = Covid-19

+--------------------+
| Key                |
|--------------------|
|     frequency      |
| expected frequency |
|   row percentage   |
| column percentage  |
+--------------------+

Enumerating sample-space combinations:
stage 4:  enumerations = 1
stage 3:  enumerations = 0
stage 2:  enumerations = 0
stage 1:  enumerations = 0

           |       headache
  age_quar |       no         yes |     Total
-----------+----------------------+----------
  0-30 yrs |        17         11 |        28 
           |      17.1       10.8 |      28.0 
           |     60.71      39.29 |    100.00 
           |     34.69      35.48 |     35.00 
-----------+----------------------+----------
 31-41 yrs |         6          4 |        10 
           |       6.1        3.9 |      10.0 
           |     60.00      40.00 |    100.00 
           |     12.24      12.90 |     12.50 
-----------+----------------------+----------
 42-54 yrs |        17         10 |        27 
           |      16.5       10.5 |      27.0 
           |     62.96      37.04 |    100.00 
           |     34.69      32.26 |     33.75 
-----------+----------------------+----------
 55-94 yrs |         9          6 |        15 
           |       9.2        5.8 |      15.0 
           |     60.00      40.00 |    100.00 
           |     18.37      19.35 |     18.75 
-----------+----------------------+----------
     Total |        49         31 |        80 
           |      49.0       31.0 |      80.0 
           |     61.25      38.75 |    100.00 
           |    100.00     100.00 |    100.00 

          Pearson chi2(3) =   0.0532   Pr = 0.997
           Fisher's exact =                 1.000

--------------------------------------------------------------------------------------------------------------------------------------------------------------------------------
-> outcome = Dengue

+--------------------+
| Key                |
|--------------------|
|     frequency      |
| expected frequency |
|   row percentage   |
| column percentage  |
+--------------------+

Enumerating sample-space combinations:
stage 4:  enumerations = 1
stage 3:  enumerations = 4
stage 2:  enumerations = 5
stage 1:  enumerations = 0

           |       headache
  age_quar |       no         yes |     Total
-----------+----------------------+----------
  0-30 yrs |         3          5 |         8 
           |       0.7        7.3 |       8.0 
           |     37.50      62.50 |    100.00 
           |     60.00       8.93 |     13.11 
-----------+----------------------+----------
 31-41 yrs |         1         25 |        26 
           |       2.1       23.9 |      26.0 
           |      3.85      96.15 |    100.00 
           |     20.00      44.64 |     42.62 
-----------+----------------------+----------
 42-54 yrs |         1         12 |        13 
           |       1.1       11.9 |      13.0 
           |      7.69      92.31 |    100.00 
           |     20.00      21.43 |     21.31 
-----------+----------------------+----------
 55-94 yrs |         0         14 |        14 
           |       1.1       12.9 |      14.0 
           |      0.00     100.00 |    100.00 
           |      0.00      25.00 |     22.95 
-----------+----------------------+----------
     Total |         5         56 |        61 
           |       5.0       56.0 |      61.0 
           |      8.20      91.80 |    100.00 
           |    100.00     100.00 |    100.00 

          Pearson chi2(3) =  11.0374   Pr = 0.012
           Fisher's exact =                 0.023


. 
. mhodds headache age_quar, by(outcome) 

Score test for trend of odds with age_quar
by outcome

(The Odds Ratio estimate is an approximation to the odds ratio 
for a one unit increase in age_quar)

-------------------------------------------------------------------------------
  outcome | Odds Ratio        chi2(1)         P>chi2       [95% Conf. Interval]
----------+--------------------------------------------------------------------
 No covid |   0.995457           2.22         0.1358         0.98952    1.00143
 Covid-19 |   1.000241           0.00         0.9806         0.98105    1.01980
   Dengue |   1.036275           3.16         0.0756         0.99634    1.07782
-------------------------------------------------------------------------------

    Mantel-Haenszel estimate controlling for outcome
    ----------------------------------------------------------------
     Odds Ratio    chi2(1)        P>chi2        [95% Conf. Interval]
    ----------------------------------------------------------------
       0.996693       1.32        0.2512         0.991071   1.002348
    ----------------------------------------------------------------

Test of homogeneity of ORs (approx): chi2(2)   =    4.07
                                     Pr>chi2   =  0.1309

. 
. 
. 
. sort outcome

. 
. by outcome: tab age_quar retrorb_pain, chi2 expected row col exact

--------------------------------------------------------------------------------------------------------------------------------------------------------------------------------
-> outcome = Non Covid-19 non dengue

+--------------------+
| Key                |
|--------------------|
|     frequency      |
| expected frequency |
|   row percentage   |
| column percentage  |
+--------------------+

Enumerating sample-space combinations:
stage 4:  enumerations = 1
stage 3:  enumerations = 8
stage 2:  enumerations = 58
stage 1:  enumerations = 0

           |   
           |    retro-orbital pain
  age_quar |       no         yes |     Total
-----------+----------------------+----------
  0-30 yrs |       241         12 |       253 
           |     245.5        7.5 |     253.0 
           |     95.26       4.74 |    100.00 
           |     28.49      46.15 |     29.01 
-----------+----------------------+----------
 31-41 yrs |       242          5 |       247 
           |     239.6        7.4 |     247.0 
           |     97.98       2.02 |    100.00 
           |     28.61      19.23 |     28.33 
-----------+----------------------+----------
 42-54 yrs |       214          7 |       221 
           |     214.4        6.6 |     221.0 
           |     96.83       3.17 |    100.00 
           |     25.30      26.92 |     25.34 
-----------+----------------------+----------
 55-94 yrs |       149          2 |       151 
           |     146.5        4.5 |     151.0 
           |     98.68       1.32 |    100.00 
           |     17.61       7.69 |     17.32 
-----------+----------------------+----------
     Total |       846         26 |       872 
           |     846.0       26.0 |     872.0 
           |     97.02       2.98 |    100.00 
           |    100.00     100.00 |    100.00 

          Pearson chi2(3) =   4.9560   Pr = 0.175
           Fisher's exact =                 0.201

--------------------------------------------------------------------------------------------------------------------------------------------------------------------------------
-> outcome = Covid-19

+--------------------+
| Key                |
|--------------------|
|     frequency      |
| expected frequency |
|   row percentage   |
| column percentage  |
+--------------------+

Enumerating sample-space combinations:
stage 4:  enumerations = 1
stage 3:  enumerations = 0
stage 2:  enumerations = 0
stage 1:  enumerations = 0
   |   
           |    retro-orbital pain
  age_quar |       no         yes |     Total
-----------+----------------------+----------
  0-30 yrs |        27          1 |        28 
           |      27.6        0.3 |      28.0 
           |     96.43       3.57 |    100.00 
           |     34.18     100.00 |     35.00 
-----------+----------------------+----------
 31-41 yrs |        10          0 |        10 
           |       9.9        0.1 |      10.0 
           |    100.00       0.00 |    100.00 
           |     12.66       0.00 |     12.50 
-----------+----------------------+----------
 42-54 yrs |        27          0 |        27 
           |      26.7        0.3 |      27.0 
           |    100.00       0.00 |    100.00 
           |     34.18       0.00 |     33.75 
-----------+----------------------+----------
 55-94 yrs |        15          0 |        15 
           |      14.8        0.2 |      15.0 
           |    100.00       0.00 |    100.00 
           |     18.99       0.00 |     18.75 
-----------+----------------------+----------
     Total |        79          1 |        80 
           |      79.0        1.0 |      80.0 
           |     98.75       1.25 |    100.00 
           |    100.00     100.00 |    100.00 

          Pearson chi2(3) =   1.8807   Pr = 0.598
           Fisher's exact =                 1.000

--------------------------------------------------------------------------------------------------------------------------------------------------------------------------------
-> outcome = Dengue

+--------------------+
| Key                |
|--------------------|
|     frequency      |
| expected frequency |
|   row percentage   |
| column percentage  |
+--------------------+

Enumerating sample-space combinations:
stage 4:  enumerations = 1
stage 3:  enumerations = 4
stage 2:  enumerations = 12
stage 1:  enumerations = 0

   |   
           |    retro-orbital pain
  age_quar |       no         yes |     Total
-----------+----------------------+----------
  0-30 yrs |         5          3 |         8 
           |       5.8        2.2 |       8.0 
           |     62.50      37.50 |    100.00 
           |     11.36      17.65 |     13.11 
-----------+----------------------+----------
 31-41 yrs |        19          7 |        26 
           |      18.8        7.2 |      26.0 
           |     73.08      26.92 |    100.00 
           |     43.18      41.18 |     42.62 
-----------+----------------------+----------
 42-54 yrs |         8          5 |        13 
           |       9.4        3.6 |      13.0 
           |     61.54      38.46 |    100.00 
           |     18.18      29.41 |     21.31 
-----------+----------------------+----------
 55-94 yrs |        12          2 |        14 
           |      10.1        3.9 |      14.0 
           |     85.71      14.29 |    100.00 
           |     27.27      11.76 |     22.95 
-----------+----------------------+----------
     Total |        44         17 |        61 
           |      44.0       17.0 |      61.0 
           |     72.13      27.87 |    100.00 
           |    100.00     100.00 |    100.00 

          Pearson chi2(3) =   2.3913   Pr = 0.495
           Fisher's exact =                 0.478


. 
. mhodds retrorb_pain age_quar, by(outcome) 

Score test for trend of odds with age_quar
by outcome

(The Odds Ratio estimate is an approximation to the odds ratio 
for a one unit increase in age_quar)

-------------------------------------------------------------------------------
  outcome | Odds Ratio        chi2(1)         P>chi2       [95% Conf. Interval]
----------+--------------------------------------------------------------------
 No covid |   0.985755           2.57         0.1092         0.96860    1.00321
 Covid-19 |   0.960132           0.88         0.3478         0.88195    1.04525
   Dengue |   0.986059           1.31         0.2525         0.96263    1.01006
-------------------------------------------------------------------------------

    Mantel-Haenszel estimate controlling for outcome
    ----------------------------------------------------------------
     Odds Ratio    chi2(1)        P>chi2        [95% Conf. Interval]
    ----------------------------------------------------------------
       0.985154       4.39        0.0361         0.971472   0.999029
    ----------------------------------------------------------------

Test of homogeneity of ORs (approx): chi2(2)   =    0.36
                                     Pr>chi2   =  0.8342

. 
. 
. 
. sort outcome

. 
. by outcome: tab age_quar other_s, chi2 expected row col exact

--------------------------------------------------------------------------------------------------------------------------------------------------------------------------------
-> outcome = Non Covid-19 non dengue

+--------------------+
| Key                |
|--------------------|
|     frequency      |
| expected frequency |
|   row percentage   |
| column percentage  |
+--------------------+

Enumerating sample-space combinations:
stage 4:  enumerations = 1
stage 3:  enumerations = 21
stage 2:  enumerations = 375
stage 1:  enumerations = 0

           |    other_symptoms
  age_quar |        no         yes |     Total
-----------+----------------------+----------
  0-30 yrs |       208         45 |       253 
           |     216.9       36.1 |     253.0 
           |     82.21      17.79 |    100.00 
           |     27.88      36.29 |     29.08 
-----------+----------------------+----------
 31-41 yrs |       220         26 |       246 
           |     210.9       35.1 |     246.0 
           |     89.43      10.57 |    100.00 
           |     29.49      20.97 |     28.28 
-----------+----------------------+----------
 42-54 yrs |       193         27 |       220 
           |     188.6       31.4 |     220.0 
           |     87.73      12.27 |    100.00 
           |     25.87      21.77 |     25.29 
-----------+----------------------+----------
 55-94 yrs |       125         26 |       151 
           |     129.5       21.5 |     151.0 
           |     82.78      17.22 |    100.00 
           |     16.76      20.97 |     17.36 
-----------+----------------------+----------
     Total |       746        124 |       870 
           |     746.0      124.0 |     870.0 
           |     85.75      14.25 |    100.00 
           |    100.00     100.00 |    100.00 

          Pearson chi2(3) =   7.1089   Pr = 0.069
           Fisher's exact =                 0.067

--------------------------------------------------------------------------------------------------------------------------------------------------------------------------------
-> outcome = Covid-19

+--------------------+
| Key                |
|--------------------|
|     frequency      |
| expected frequency |
|   row percentage   |
| column percentage  |
+--------------------+

Enumerating sample-space combinations:
stage 4:  enumerations = 1
stage 3:  enumerations = 8
stage 2:  enumerations = 26
stage 1:  enumerations = 0

           |    other_symptoms
  age_quar |       no         yes |     Total
-----------+----------------------+----------
  0-30 yrs |        24          4 |        28 
           |      22.8        5.3 |      28.0 
           |     85.71      14.29 |    100.00 
           |     36.92      26.67 |     35.00 
-----------+----------------------+----------
 31-41 yrs |         7          3 |        10 
           |       8.1        1.9 |      10.0 
           |     70.00      30.00 |    100.00 
           |     10.77      20.00 |     12.50 
-----------+----------------------+----------
 42-54 yrs |        27          0 |        27 
           |      21.9        5.1 |      27.0 
           |    100.00       0.00 |    100.00 
           |     41.54       0.00 |     33.75 
-----------+----------------------+----------
 55-94 yrs |         7          8 |        15 
           |      12.2        2.8 |      15.0 
           |     46.67      53.33 |    100.00 
           |     10.77      53.33 |     18.75 
-----------+----------------------+----------
     Total |        65         15 |        80 
           |      65.0       15.0 |      80.0 
           |     81.25      18.75 |    100.00 
           |    100.00     100.00 |    100.00 

          Pearson chi2(3) =  19.2039   Pr = 0.000
           Fisher's exact =                 0.000

--------------------------------------------------------------------------------------------------------------------------------------------------------------------------------
-> outcome = Dengue

+--------------------+
| Key                |
|--------------------|
|     frequency      |
| expected frequency |
|   row percentage   |
| column percentage  |
+--------------------+

Enumerating sample-space combinations:
stage 4:  enumerations = 1
stage 3:  enumerations = 3
stage 2:  enumerations = 6
stage 1:  enumerations = 0

           |    other_symptoms
  age_quar |       no         yes |     Total
-----------+----------------------+----------
  0-30 yrs |         6          2 |         8 
           |       5.0        3.0 |       8.0 
           |     75.00      25.00 |    100.00 
           |     15.79       8.70 |     13.11 
-----------+----------------------+----------
 31-41 yrs |        16         10 |        26 
           |      16.2        9.8 |      26.0 
           |     61.54      38.46 |    100.00 
           |     42.11      43.48 |     42.62 
-----------+----------------------+----------
 42-54 yrs |         7          6 |        13 
           |       8.1        4.9 |      13.0 
           |     53.85      46.15 |    100.00 
           |     18.42      26.09 |     21.31 
-----------+----------------------+----------
 55-94 yrs |         9          5 |        14 
           |       8.7        5.3 |      14.0 
           |     64.29      35.71 |    100.00 
           |     23.68      21.74 |     22.95 
-----------+----------------------+----------
     Total |        38         23 |        61 
           |      38.0       23.0 |      61.0 
           |     62.30      37.70 |    100.00 
           |    100.00     100.00 |    100.00 

          Pearson chi2(3) =   0.9748   Pr = 0.807
           Fisher's exact =                 0.838


. 
. mhodds other_s age_quar, by(outcome) 

Score test for trend of odds with age_quar
by outcome

(The Odds Ratio estimate is an approximation to the odds ratio 
for a one unit increase in age_quar)

-------------------------------------------------------------------------------
  outcome | Odds Ratio        chi2(1)         P>chi2       [95% Conf. Interval]
----------+--------------------------------------------------------------------
 No covid |   1.001651           0.14         0.7050         0.99313    1.01024
 Covid-19 |   1.035315           7.92         0.0049         1.01058    1.06065
   Dengue |   1.001342           0.01         0.9059         0.97931    1.02387
-------------------------------------------------------------------------------

    Mantel-Haenszel estimate controlling for outcome
    ----------------------------------------------------------------
     Odds Ratio    chi2(1)        P>chi2        [95% Conf. Interval]
    ----------------------------------------------------------------
       1.004869       1.58        0.2087         0.997288   1.012508
    ----------------------------------------------------------------

Test of homogeneity of ORs (approx): chi2(2)   =    6.49
                                     Pr>chi2   =  0.0389

. 
. 
. 
. sort outcome

. 
. by outcome: tab age_quar urti, chi2 expected row col exact

--------------------------------------------------------------------------------------------------------------------------------------------------------------------------------
-> outcome = Non Covid-19 non dengue

+--------------------+
| Key                |
|--------------------|
|     frequency      |
| expected frequency |
|   row percentage   |
| column percentage  |
+--------------------+

Enumerating sample-space combinations:
stage 4:  enumerations = 1
stage 3:  enumerations = 20
stage 2:  enumerations = 321
stage 1:  enumerations = 0

           |     URTI syndrome
  age_quar |       no         yes |     Total
-----------+----------------------+----------
  0-30 yrs |       125        128 |       253 
           |     119.8      133.2 |     253.0 
           |     49.41      50.59 |    100.00 
           |     30.27      27.89 |     29.01 
-----------+----------------------+----------
 31-41 yrs |       108        139 |       247 
           |     117.0      130.0 |     247.0 
           |     43.72      56.28 |    100.00 
           |     26.15      30.28 |     28.33 
-----------+----------------------+----------
 42-54 yrs |       102        119 |       221 
           |     104.7      116.3 |     221.0 
           |     46.15      53.85 |    100.00 
           |     24.70      25.93 |     25.34 
-----------+----------------------+----------
 55-94 yrs |        78         73 |       151 
           |      71.5       79.5 |     151.0 
           |     51.66      48.34 |    100.00 
           |     18.89      15.90 |     17.32 
-----------+----------------------+----------
     Total |       413        459 |       872 
           |     413.0      459.0 |     872.0 
           |     47.36      52.64 |    100.00 
           |    100.00     100.00 |    100.00 

          Pearson chi2(3) =   2.9812   Pr = 0.395
           Fisher's exact =                 0.394

--------------------------------------------------------------------------------------------------------------------------------------------------------------------------------
-> outcome = Covid-19

+--------------------+
| Key                |
|--------------------|
|     frequency      |
| expected frequency |
|   row percentage   |
| column percentage  |
+--------------------+

Enumerating sample-space combinations:
stage 4:  enumerations = 1
stage 3:  enumerations = 5
stage 2:  enumerations = 19
stage 1:  enumerations = 0

           |     URTI syndrome
  age_quar |       no         yes |     Total
-----------+----------------------+----------
  0-30 yrs |        14         14 |        28 
           |      17.1       10.8 |      28.0 
           |     50.00      50.00 |    100.00 
           |     28.57      45.16 |     35.00 
-----------+----------------------+----------
 31-41 yrs |         6          4 |        10 
           |       6.1        3.9 |      10.0 
           |     60.00      40.00 |    100.00 
           |     12.24      12.90 |     12.50 
-----------+----------------------+----------
 42-54 yrs |        18          9 |        27 
           |      16.5       10.5 |      27.0 
           |     66.67      33.33 |    100.00 
           |     36.73      29.03 |     33.75 
-----------+----------------------+----------
 55-94 yrs |        11          4 |        15 
           |       9.2        5.8 |      15.0 
           |     73.33      26.67 |    100.00 
           |     22.45      12.90 |     18.75 
-----------+----------------------+----------
     Total |        49         31 |        80 
           |      49.0       31.0 |      80.0 
           |     61.25      38.75 |    100.00 
           |    100.00     100.00 |    100.00 

          Pearson chi2(3) =   2.7562   Pr = 0.431
           Fisher's exact =                 0.455

--------------------------------------------------------------------------------------------------------------------------------------------------------------------------------
-> outcome = Dengue

+--------------------+
| Key                |
|--------------------|
|     frequency      |
| expected frequency |
|   row percentage   |
| column percentage  |
+--------------------+

Enumerating sample-space combinations:
stage 4:  enumerations = 1
stage 3:  enumerations = 4
stage 2:  enumerations = 18
stage 1:  enumerations = 0

           |     URTI syndrome
  age_quar |       no         yes |     Total
-----------+----------------------+----------
  0-30 yrs |         5          3 |         8 
           |       5.4        2.6 |       8.0 
           |     62.50      37.50 |    100.00 
           |     12.20      15.00 |     13.11 
-----------+----------------------+----------
 31-41 yrs |        15         11 |        26 
           |      17.5        8.5 |      26.0 
           |     57.69      42.31 |    100.00 
           |     36.59      55.00 |     42.62 
-----------+----------------------+----------
 42-54 yrs |        11          2 |        13 
           |       8.7        4.3 |      13.0 
           |     84.62      15.38 |    100.00 
           |     26.83      10.00 |     21.31 
-----------+----------------------+----------
 55-94 yrs |        10          4 |        14 
           |       9.4        4.6 |      14.0 
           |     71.43      28.57 |    100.00 
           |     24.39      20.00 |     22.95 
-----------+----------------------+----------
     Total |        41         20 |        61 
           |      41.0       20.0 |      61.0 
           |     67.21      32.79 |    100.00 
           |    100.00     100.00 |    100.00 

          Pearson chi2(3) =   3.0495   Pr = 0.384
           Fisher's exact =                 0.396


. 
. mhodds urti age_quar, by(outcome) 

Score test for trend of odds with age_quar
by outcome

(The Odds Ratio estimate is an approximation to the odds ratio 
for a one unit increase in age_quar)

-------------------------------------------------------------------------------
  outcome | Odds Ratio        chi2(1)         P>chi2       [95% Conf. Interval]
----------+--------------------------------------------------------------------
 No covid |   0.997597           0.62         0.4304         0.99165    1.00358
 Covid-19 |   0.985307           2.24         0.1342         0.96640    1.00458
   Dengue |   0.991056           0.59         0.4433         0.96855    1.01408
-------------------------------------------------------------------------------

    Mantel-Haenszel estimate controlling for outcome
    ----------------------------------------------------------------
     Odds Ratio    chi2(1)        P>chi2        [95% Conf. Interval]
    ----------------------------------------------------------------
       0.996202       1.81        0.1786         0.990693   1.001741
    ----------------------------------------------------------------

Test of homogeneity of ORs (approx): chi2(2)   =    1.64
                                     Pr>chi2   =  0.4397

. 
. 
. 
. sort outcome

. 
. by outcome: tab age_quar digestif, chi2 expected row col exact

--------------------------------------------------------------------------------------------------------------------------------------------------------------------------------
-> outcome = Non Covid-19 non dengue

+--------------------+
| Key                |
|--------------------|
|     frequency      |
| expected frequency |
|   row percentage   |
| column percentage  |
+--------------------+

Enumerating sample-space combinations:
stage 4:  enumerations = 1
stage 3:  enumerations = 19
stage 2:  enumerations = 307
stage 1:  enumerations = 0

           |    
           |      other_gut_symptoms
  age_quar |       no         yes |     Total
-----------+----------------------+----------
  0-30 yrs |       232         21 |       253 
           |     240.2       12.8 |     253.0 
           |     91.70       8.30 |    100.00 
           |     28.02      47.73 |     29.01 
-----------+----------------------+----------
 31-41 yrs |       241          6 |       247 
           |     234.5       12.5 |     247.0 
           |     97.57       2.43 |    100.00 
           |     29.11      13.64 |     28.33 
-----------+----------------------+----------
 42-54 yrs |       216          5 |       221 
           |     209.8       11.2 |     221.0 
           |     97.74       2.26 |    100.00 
           |     26.09      11.36 |     25.34 
-----------+----------------------+----------
 55-94 yrs |       139         12 |       151 
           |     143.4        7.6 |     151.0 
           |     92.05       7.95 |    100.00 
           |     16.79      27.27 |     17.32 
-----------+----------------------+----------
     Total |       828         44 |       872 
           |     828.0       44.0 |     872.0 
           |     94.95       5.05 |    100.00 
           |    100.00     100.00 |    100.00 

          Pearson chi2(3) =  15.3490   Pr = 0.002
           Fisher's exact =                 0.001

--------------------------------------------------------------------------------------------------------------------------------------------------------------------------------
-> outcome = Covid-19

+--------------------+
| Key                |
|--------------------|
|     frequency      |
| expected frequency |
|   row percentage   |
| column percentage  |
+--------------------+

Enumerating sample-space combinations:
stage 4:  enumerations = 1
stage 3:  enumerations = 3
stage 2:  enumerations = 2
stage 1:  enumerations = 0

               
           |      other_gut_symptoms
  age_quar |       no         yes |     Total
-----------+----------------------+----------
  0-30 yrs |        27          1 |        28 
           |      26.6        1.4 |      28.0 
           |     96.43       3.57 |    100.00 
           |     35.53      25.00 |     35.00 
-----------+----------------------+----------
 31-41 yrs |         8          2 |        10 
           |       9.5        0.5 |      10.0 
           |     80.00      20.00 |    100.00 
           |     10.53      50.00 |     12.50 
-----------+----------------------+----------
 42-54 yrs |        27          0 |        27 
           |      25.6        1.4 |      27.0 
           |    100.00       0.00 |    100.00 
           |     35.53       0.00 |     33.75 
-----------+----------------------+----------
 55-94 yrs |        14          1 |        15 
           |      14.3        0.8 |      15.0 
           |     93.33       6.67 |    100.00 
           |     18.42      25.00 |     18.75 
-----------+----------------------+----------
     Total |        76          4 |        80 
           |      76.0        4.0 |      80.0 
           |     95.00       5.00 |    100.00 
           |    100.00     100.00 |    100.00 

          Pearson chi2(3) =   6.3659   Pr = 0.095
           Fisher's exact =                 0.083

--------------------------------------------------------------------------------------------------------------------------------------------------------------------------------
-> outcome = Dengue

+--------------------+
| Key                |
|--------------------|
|     frequency      |
| expected frequency |
|   row percentage   |
| column percentage  |
+--------------------+

Enumerating sample-space combinations:
stage 4:  enumerations = 1
stage 3:  enumerations = 3
stage 2:  enumerations = 8
stage 1:  enumerations = 0
          |    
           |      other_gut_symptoms
  age_quar |       no         yes |     Total
-----------+----------------------+----------
  0-30 yrs |         6          2 |         8 
           |       6.3        1.7 |       8.0 
           |     75.00      25.00 |    100.00 
           |     12.50      15.38 |     13.11 
-----------+----------------------+----------
 31-41 yrs |        19          7 |        26 
           |      20.5        5.5 |      26.0 
           |     73.08      26.92 |    100.00 
           |     39.58      53.85 |     42.62 
-----------+----------------------+----------
 42-54 yrs |        12          1 |        13 
           |      10.2        2.8 |      13.0 
           |     92.31       7.69 |    100.00 
           |     25.00       7.69 |     21.31 
-----------+----------------------+----------
 55-94 yrs |        11          3 |        14 
           |      11.0        3.0 |      14.0 
           |     78.57      21.43 |    100.00 
           |     22.92      23.08 |     22.95 
-----------+----------------------+----------
     Total |        48         13 |        61 
           |      48.0       13.0 |      61.0 
           |     78.69      21.31 |    100.00 
           |    100.00     100.00 |    100.00 

          Pearson chi2(3) =   1.9911   Pr = 0.574
           Fisher's exact =                 0.608


. 
. mhodds digestif age_quar, by(outcome) 

Score test for trend of odds with age_quar
by outcome

(The Odds Ratio estimate is an approximation to the odds ratio 
for a one unit increase in age_quar)

-------------------------------------------------------------------------------
  outcome | Odds Ratio        chi2(1)         P>chi2       [95% Conf. Interval]
----------+--------------------------------------------------------------------
 No covid |   1.003203           0.21         0.6459         0.98961    1.01698
 Covid-19 |   1.000171           0.00         0.9938         0.95779    1.04443
   Dengue |   0.995431           0.12         0.7332         0.96956    1.02199
-------------------------------------------------------------------------------

    Mantel-Haenszel estimate controlling for outcome
    ----------------------------------------------------------------
     Odds Ratio    chi2(1)        P>chi2        [95% Conf. Interval]
    ----------------------------------------------------------------
       1.001453       0.06        0.8073         0.989839   1.013203
    ----------------------------------------------------------------

Test of homogeneity of ORs (approx): chi2(2)   =    0.27
                                     Pr>chi2   =  0.8746


2. Investigation of reporting bias and misclassification

. sort outcome

.  by outcome: tab anxiety urti, chi2 expected row col exact

-> outcome = non Covid-19 non dengue

+--------------------+
| Key                |
|--------------------|
|     frequency      |
| expected frequency |
|   row percentage   |
| column percentage  |
+--------------------+

           |     URTI syndrome
   Anxiety |        no        yes |     Total
-----------+----------------------+----------
        no |       407        449 |       856 
           |     405.9      450.1 |     856.0 
           |     47.55      52.45 |    100.00 
           |     98.31      97.82 |     98.05 
-----------+----------------------+----------
       yes |         7         10 |        17 
           |       8.1        8.9 |      17.0 
           |     41.18      58.82 |    100.00 
           |      1.69       2.18 |      1.95 
-----------+----------------------+----------
     Total |       414        459 |       873 
           |     414.0      459.0 |     873.0 
           |     47.42      52.58 |    100.00 
           |    100.00     100.00 |    100.00 

          Pearson chi2(1) =   0.2713   Pr = 0.602
           Fisher's exact =                 0.634
   1-sided Fisher's exact =                 0.393

--------------------------------------------------------------------------------------------------------------------------------------------------------------------------------
-> outcome = Covid-19

+--------------------+
| Key                |
|--------------------|
|     frequency      |
| expected frequency |
|   row percentage   |
| column percentage  |
+--------------------+

           |     URTI syndrome
   Anxiety |        no        yes |     Total
-----------+----------------------+----------
        no |        46         31 |        77 
           |      46.0       31.0 |      77.0 
           |     59.74      40.26 |    100.00 
           |    100.00     100.00 |    100.00 
-----------+----------------------+----------
     Total |        46         31 |        77 
           |      46.0       31.0 |      77.0 
           |     59.74      40.26 |    100.00 
           |    100.00     100.00 |    100.00 

--------------------------------------------------------------------------------------------------------------------------------------------------------------------------------
-> outcome = Dengue

+--------------------+
| Key                |
|--------------------|
|     frequency      |
| expected frequency |
|   row percentage   |
| column percentage  |
+--------------------+

           |     URTI syndrome
   Anxiety |        no        yes |     Total
-----------+----------------------+----------
        no |        41         20 |        61 
           |      41.0       20.0 |      61.0 
           |     67.21      32.79 |    100.00 
           |    100.00     100.00 |    100.00 
-----------+----------------------+----------
     Total |        41         20 |        61 
           |      41.0       20.0 |      61.0 
           |     67.21      32.79 |    100.00 
           |    100.00     100.00 |    100.00 


 
. 
. 
. mhodds urti anxiety, by(outcome)

Maximum likelihood estimate of the odds ratio
Comparing anxiety==1 vs. anxiety==0
by outcome

note: only 1 of the 3 strata formed in this analysis contribute
      information about the effect of the explanatory variable

-------------------------------------------------------------------------------
  outcome | Odds Ratio        chi2(1)         P>chi2       [95% Conf. Interval]
----------+--------------------------------------------------------------------
Non Covid |   1.294941           0.27         0.6027         0.48802    3.43607
 Covid-19 |          .              .             .               .          .
   Dengue |          .              .             .               .          .
-------------------------------------------------------------------------------

    Mantel-Haenszel estimate controlling for outcome
    ----------------------------------------------------------------
     Odds Ratio    chi2(1)        P>chi2        [95% Conf. Interval]
    ----------------------------------------------------------------
       1.294941       0.27        0.6027         0.488021   3.436065
    ----------------------------------------------------------------

Too few informative strata for test for unequal OR's


. by outcome:  tab anxiety cough, chi2 expected row col exact

--------------------------------------------------------------------------------------------------------------------------------------------------------------------------------
-> outcome = non Covid-19 non dengue

+--------------------+
| Key                |
|--------------------|
|     frequency      |
| expected frequency |
|   row percentage   |
| column percentage  |
+--------------------+

           |         cough
   Anxiety |        no        yes |     Total
-----------+----------------------+----------
        no |       429        427 |       856 
           |     428.5      427.5 |     856.0 
           |     50.12      49.88 |    100.00 
           |     98.17      97.94 |     98.05 
-----------+----------------------+----------
       yes |         8          9 |        17 
           |       8.5        8.5 |      17.0 
           |     47.06      52.94 |    100.00 
           |      1.83       2.06 |      1.95 
-----------+----------------------+----------
     Total |       437        436 |       873 
           |     437.0      436.0 |     873.0 
           |     50.06      49.94 |    100.00 
           |    100.00     100.00 |    100.00 

          Pearson chi2(1) =   0.0624   Pr = 0.803
           Fisher's exact =                 0.813
   1-sided Fisher's exact =                 0.498

--------------------------------------------------------------------------------------------------------------------------------------------------------------------------------
-> outcome = Covid-19

+--------------------+
| Key                |
|--------------------|
|     frequency      |
| expected frequency |
|   row percentage   |
| column percentage  |
+--------------------+

           |         cough
   Anxiety |        no        yes |     Total
-----------+----------------------+----------
        no |        42         35 |        77 
           |      42.0       35.0 |      77.0 
           |     54.55      45.45 |    100.00 
           |    100.00     100.00 |    100.00 
-----------+----------------------+----------
     Total |        42         35 |        77 
           |      42.0       35.0 |      77.0 
           |     54.55      45.45 |    100.00 
           |    100.00     100.00 |    100.00 

--------------------------------------------------------------------------------------------------------------------------------------------------------------------------------
-> outcome = Dengue

+--------------------+
| Key                |
|--------------------|
|     frequency      |
| expected frequency |
|   row percentage   |
| column percentage  |
+--------------------+

           |         cough
   Anxiety |        no        yes |     Total
-----------+----------------------+----------
        no |        44         17 |        61 
           |      44.0       17.0 |      61.0 
           |     72.13      27.87 |    100.00 
           |    100.00     100.00 |    100.00 
-----------+----------------------+----------
     Total |        44         17 |        61 
           |      44.0       17.0 |      61.0 
           |     72.13      27.87 |    100.00 
           |    100.00     100.00 |    100.00 


. 
. 
. . 
. 
. mhodds cough anxiety, by(outcome)

Maximum likelihood estimate of the odds ratio
Comparing anxiety==1 vs. anxiety==0
by outcome

note: only 1 of the 3 strata formed in this analysis contribute
      information about the effect of the explanatory variable

-------------------------------------------------------------------------------
  outcome | Odds Ratio        chi2(1)         P>chi2       [95% Conf. Interval]
----------+--------------------------------------------------------------------
Non Covid |   1.130269           0.06         0.8029         0.43176    2.95882
 Covid-19 |          .              .             .               .          .
   Dengue |          .              .             .               .          .
-------------------------------------------------------------------------------

    Mantel-Haenszel estimate controlling for outcome
    ----------------------------------------------------------------
     Odds Ratio    chi2(1)        P>chi2        [95% Conf. Interval]
    ----------------------------------------------------------------
       1.130269       0.06        0.8029         0.431763   2.958821
    ----------------------------------------------------------------

Too few informative strata for test for unequal OR's


. by outcome: tab dry_cough urti, chi2 expected row col exact

--------------------------------------------------------------------------------------------------------------------------------------------------------------------------------
-> outcome = non Covid-19 non dengue

+--------------------+
| Key                |
|--------------------|
|     frequency      |
| expected frequency |
|   row percentage   |
| column percentage  |
+--------------------+

           |     URTI syndrome
Dry cough  |       no        yes |     Total
-----------+----------------------+----------
       no  |       410        452 |       862 
           |     409.3      452.7 |     862.0 
           |     47.56      52.44 |    100.00 
           |     99.03      98.69 |     98.85 
-----------+----------------------+----------
       yes |         4          6 |        10 
           |       4.7        5.3 |      10.0 
           |     40.00      60.00 |    100.00 
           |      0.97       1.31 |      1.15 
-----------+----------------------+----------
     Total |       414        458 |       872 
           |     414.0      458.0 |     872.0 
           |     47.48      52.52 |    100.00 
           |    100.00     100.00 |    100.00 

          Pearson chi2(1) =   0.2268   Pr = 0.634
           Fisher's exact =                 0.756
   1-sided Fisher's exact =                 0.440

--------------------------------------------------------------------------------------------------------------------------------------------------------------------------------
-> outcome = Covid-19

+--------------------+
| Key                |
|--------------------|
|     frequency      |
| expected frequency |
|   row percentage   |
| column percentage  |
+--------------------+

           |     URTI syndrome
cough seche |       no        yes |     Total
-----------+----------------------+----------
       no |        46         29 |        75 
           |      44.8       30.2 |      75.0 
           |     61.33      38.67 |    100.00 
           |    100.00      93.55 |     97.40 
-----------+----------------------+----------
       yes |         0          2 |         2 
           |       1.2        0.8 |       2.0 
           |      0.00     100.00 |    100.00 
           |      0.00       6.45 |      2.60 
-----------+----------------------+----------
     Total |        46         31 |        77 
           |      46.0       31.0 |      77.0 
           |     59.74      40.26 |    100.00 
           |    100.00     100.00 |    100.00 

          Pearson chi2(1) =   3.0469   Pr = 0.081
           Fisher's exact =                 0.159
   1-sided Fisher's exact =                 0.159

--------------------------------------------------------------------------------------------------------------------------------------------------------------------------------
-> outcome = Dengue

+--------------------+
| Key                |
|--------------------|
|     frequency      |
| expected frequency |
|   row percentage   |
| column percentage  |
+--------------------+

           |     URTI syndrome
 Dry cough |       no        yes |     Total
-----------+----------------------+----------
        no |        40         20 |        60 
           |      40.3       19.7 |      60.0 
           |     66.67      33.33 |    100.00 
           |     97.56     100.00 |     98.36 
-----------+----------------------+----------
       yes |         1          0 |         1 
           |       0.7        0.3 |       1.0 
           |    100.00       0.00 |    100.00 
           |      2.44       0.00 |      1.64 
-----------+----------------------+----------
     Total |        41         20 |        61 
           |      41.0       20.0 |      61.0 
           |     67.21      32.79 |    100.00 
           |    100.00     100.00 |    100.00 

          Pearson chi2(1) =   0.4959   Pr = 0.481
           Fisher's exact =                 1.000
   1-sided Fisher's exact =                 0.672


.  mhodds dry_cough urti, by(outcome)

Maximum likelihood estimate of the odds ratio
Comparing urti==1 vs. urti==0
by outcome

-------------------------------------------------------------------------------
  outcome | Odds Ratio        chi2(1)         P>chi2       [95% Conf. Interval]
----------+--------------------------------------------------------------------
Non Covid |   1.360619           0.23         0.6341         0.38093    4.85995
 Covid-19 |          .           3.01         0.0829               .          .
   Dengue |   0.000000           0.49         0.4849               .          .
-------------------------------------------------------------------------------

    Mantel-Haenszel estimate controlling for outcome
    ----------------------------------------------------------------
     Odds Ratio    chi2(1)        P>chi2        [95% Conf. Interval]
    ----------------------------------------------------------------
       1.672414       0.82        0.3639         0.544319   5.138471
    ----------------------------------------------------------------

Test of homogeneity of ORs (approx): chi2(2)   =    2.72
                                     Pr>chi2   =  0.2573


.  by outcome: tab dry_cough cough, chi2 expected row col exact

--------------------------------------------------------------------------------------------------------------------------------------------------------------------------------
-> outcome = non Covid-19 non dengue

+--------------------+
| Key                |
|--------------------|
|     frequency      |
| expected frequency |
|   row percentage   |
| column percentage  |
+--------------------+

           |         Cough
Dry cough  |        no        yes |     Total
-----------+----------------------+----------
        no |       437        425 |       862 
           |     432.0      430.0 |     862.0 
           |     50.70      49.30 |    100.00 
           |    100.00      97.70 |     98.85 
-----------+----------------------+----------
       yes |         0         10 |        10 
           |       5.0        5.0 |      10.0 
           |      0.00     100.00 |    100.00 
           |      0.00       2.30 |      1.15 
-----------+----------------------+----------
     Total |       437        435 |       872 
           |     437.0      435.0 |     872.0 
           |     50.11      49.89 |    100.00 
           |    100.00     100.00 |    100.00 

          Pearson chi2(1) =  10.1625   Pr = 0.001
           Fisher's exact =                 0.001
   1-sided Fisher's exact =                 0.001

--------------------------------------------------------------------------------------------------------------------------------------------------------------------------------
-> outcome = Covid-19

+--------------------+
| Key                |
|--------------------|
|     frequency      |
| expected frequency |
|   row percentage   |
| column percentage  |
+--------------------+

           |        Cough
 Dry cough |        no        yes |     Total
-----------+----------------------+----------
        no |        42         33 |        75 
           |      40.9       34.1 |      75.0 
           |     56.00      44.00 |    100.00 
           |    100.00      94.29 |     97.40 
-----------+----------------------+----------
       yes |         0          2 |         2 
           |       1.1        0.9 |       2.0 
           |      0.00     100.00 |    100.00 
           |      0.00       5.71 |      2.60 
-----------+----------------------+----------
     Total |        42         35 |        77 
           |      42.0       35.0 |      77.0 
           |     54.55      45.45 |    100.00 
           |    100.00     100.00 |    100.00 

          Pearson chi2(1) =   2.4640   Pr = 0.116
           Fisher's exact =                 0.203
   1-sided Fisher's exact =                 0.203

--------------------------------------------------------------------------------------------------------------------------------------------------------------------------------
-> outcome = Dengue

+--------------------+
| Key                |
|--------------------|
|     frequency      |
| expected frequency |
|   row percentage   |
| column percentage  |
+--------------------+

           |         Cough
 Dry cough |        no        yes |     Total
-----------+----------------------+----------
        no |        44         16 |        60 
           |      43.3       16.7 |      60.0 
           |     73.33      26.67 |    100.00 
           |    100.00      94.12 |     98.36 
-----------+----------------------+----------
       yes |         0          1 |         1 
           |       0.7        0.3 |       1.0 
           |      0.00     100.00 |    100.00 
           |      0.00       5.88 |      1.64 
-----------+----------------------+----------
     Total |        44         17 |        61 
           |      44.0       17.0 |      61.0 
           |     72.13      27.87 |    100.00 
           |    100.00     100.00 |    100.00 

          Pearson chi2(1) =   2.6314   Pr = 0.105
           Fisher's exact =                 0.279
   1-sided Fisher's exact =                 0.279


. mhodds dry_cough cough, by(outcome)

Maximum likelihood estimate of the odds ratio
Comparing cough==1 vs. cough==0
by outcome

-------------------------------------------------------------------------------
  outcome | Odds Ratio        chi2(1)         P>chi2       [95% Conf. Interval]
----------+-------------------------------------------------------------------- 
Non Covid |          .          10.15         0.0014               .          .
 Covid-19 |          .           2.43         0.1189               .          .
   Dengue |          .           2.59         0.1077               .          .
-------------------------------------------------------------------------------

    Mantel-Haenszel estimate controlling for outcome
    ----------------------------------------------------------------
     Odds Ratio    chi2(1)        P>chi2        [95% Conf. Interval]
    ----------------------------------------------------------------
              .      14.71        0.0001                .          .
    ----------------------------------------------------------------

Too few informative strata for test for unequal OR's

. 

. 
. tab smoking outcome, chi2 expected row col exact

+--------------------+
| Key                |
|--------------------|
|     frequency      |
| expected frequency |
|   row percentage   |
| column percentage  |
+--------------------+

Enumerating sample-space combinations:
stage 3:  enumerations = 1
stage 2:  enumerations = 16
stage 1:  enumerations = 0

           |         Covid ou dengue
  smoking  | Non Covid-   Covid-19     Dengue |     Total
-----------+---------------------------------+----------
        no |       697         70         48 |       815 
           |     702.9       61.9       50.2 |     815.0 
           |     85.52       8.59       5.89 |    100.00 
           |     82.98      94.59      80.00 |     83.68 
-----------+---------------------------------+----------
       yes |       143          4         12 |       159 
           |     137.1       12.1        9.8 |     159.0 
           |     89.94       2.52       7.55 |    100.00 
           |     17.02       5.41      20.00 |     16.32 
-----------+---------------------------------+----------
     Total |       840         74         60 |       974 
           |     840.0       74.0       60.0 |     974.0 
           |     86.24       7.60       6.16 |    100.00 
           |    100.00     100.00     100.00 |    100.00 

          Pearson chi2(2) =   7.3532   Pr = 0.025
           Fisher's exact =                 0.013


3. Investigation of asymptomatic rates by outcomes, delays at presentation between OFIs and COVID-19 cases

 tab outcome

      Covid or dengue |      Freq.     Percent        Cum.
----------------------+-----------------------------------
No Covid-19 no dengue |      1,562       91.08       91.08
             Covid-19 |         91        5.31       96.38
               Dengue |         62        3.62      100.00
----------------------+-----------------------------------
                Total |      1,715      100.00

. drop if depist_cat9 ==8
(370 observations deleted)

. tab status

symptomatiC |
            |      Freq.     Percent        Cum.
------------+-----------------------------------
         no |        330       24.54       24.54
        yes |      1,015       75.46      100.00
------------+-----------------------------------
      Total |      1,345      100.00

. tab status outcome, chi2 expected row col exact

+--------------------+
| Key                |
|--------------------|
|     frequency      |
| expected frequency |
|   row percentage   |
| column percentage  |
+--------------------+

Enumerating sample-space combinations:
stage 3:  enumerations = 1
stage 2:  enumerations = 39
stage 1:  enumerations = 0

symptomatiC|         Covid or dengue
           | no Covid-   Covid-19     Dengue |     Total
-----------+---------------------------------+----------
        no |       319         11          0 |       330 
           |     292.7       22.3       15.0 |     330.0 
           |     96.67       3.33       0.00 |    100.00 
           |     26.74      12.09       0.00 |     24.54 
-----------+---------------------------------+----------
       yes |       874         80         61 |     1,015 
           |     900.3       68.7       46.0 |   1,015.0 
           |     86.11       7.88       6.01 |    100.00 
           |     73.26      87.91     100.00 |     75.46 
-----------+---------------------------------+----------
     Total |     1,193         91         61 |     1,345 
           |   1,193.0       91.0       61.0 |   1,345.0 
           |     88.70       6.77       4.54 |    100.00 
           |    100.00     100.00     100.00 |    100.00 

          Pearson chi2(2) =  30.5773   Pr = 0.000
           Fisher's exact =                 0.000


. oneway delay_pres_s outcome, tab

            |         Summary of Delai de
   Covid or |         depistage/symptomes
     dengue |        Mean   Std. Dev.       Freq.
------------+------------------------------------
  no Covid- |   6.3523132   6.5878282         843
   Covid-19 |   7.5454545   6.4960422          77
     Dengue |   4.1833333   4.5677264          60
------------+------------------------------------
      Total |   6.3132653   6.5006346         980

                        Analysis of Variance
    Sorrce              SS         df      MS            F     Prob > F
------------------------------------------------------------------------
Between grorps      390.390319      2    195.19516      4.65     0.0097
 Within grorps      40980.4372    977   41.9451763
------------------------------------------------------------------------
    Total           41370.8276    979   42.2582508

Bartlett's test for equal variances:  chi2(2) =  11.9846  Prob>chi2 = 0.002

. kwallis delay_pres_s, by(outcome)

Kruskal-Wallis equality-of-populations rank test

  +-----------------------------------------+
  |               outcome | Obs |  Rank Sum |
  |-----------------------+-----+-----------|
  | no Covid-19 no dengue | 843 | 415049.50 |
  |              Covid-19 |  77 |  43286.50 |
  |                Dengue |  60 |  22354.00 |
  +-----------------------------------------+

chi-squared =    15.388 with 2 d.f.
probability =     0.0005

chi-squared with ties =    15.534 with 2 d.f.
probability =     0.0004

. drop if outcome ==2
(61 observations deleted)

. ttest delay_pres_s by(outcome)
factor variables and time-series operators not allowed
r(101);

. ttest delay_pres_s, by(outcome)

Two-sample t test with equal variances
------------------------------------------------------------------------------
   Grorp |     Obs        Mean    Std. Err.   Std. Dev.   [95% Conf. Interval]
---------+--------------------------------------------------------------------
no Covid |     843    6.352313    .2268969    6.587828    5.906963    6.797663
Covid-19 |      77    7.545455    .7402927    6.496042    6.071034    9.019875
---------+--------------------------------------------------------------------
combined |     920    6.452174    .2171011    6.585001    6.026103    6.878245
---------+--------------------------------------------------------------------
    diff |           -1.193141    .7833918               -2.730588    .3443053
------------------------------------------------------------------------------
    diff = mean(no Covid) - mean(Covid-19)                        t =  -1.5230
Ho: diff = 0                                     degrees of freedom =      918

    Ha: diff < 0                 Ha: diff != 0                 Ha: diff > 0
 Pr(T < t) = 0.0640         Pr(|T| > |t|) = 0.1281          Pr(T > t) = 0.9360

.  ranksum delay_pres_s, by(outcome)

Two-sample Wilcoxon rank-sum (Mann-Whitney) test

     outcome |      obs    rank sum    expected
-------------+---------------------------------
no Covid-19  |      843    383555.5    388201.5
    Covid-19 |       77     40104.5     35458.5
-------------+---------------------------------
    combined |      920      423660      423660

unadjusted variance  4981919.25
adjustment for ties   -44103.60
                     ----------
adjusted variance    4937815.65

Ho: delai_~s(outcome==no Covid-19 no dengue) = delai_~s(outcome==Covid-19)
             z =  -2.091
    Prob > |z| =   0.0365


4. Multivariate analyses

4.1) unvweighted analysis : table 2

. xi: mlogit outcome i.contact i.smoking i.cough i.body_ache i.anosmia i.headache i.retrorb_pain i.urti i.delay_pres_s_bin, rrr
i.contact         _Icontact_0-1       (naturally coded; _Icontact_0 omitted)
i.smoking           _Ismoking_0-1         (naturally coded; _Ismoking_0 omitted)
i.cough            _Icough_0-1          (naturally coded; _Icough_0 omitted)
i.body_ache         _Ibody_ache_0-1       (naturally coded; _Ibody_ache_0 omitted)
i.anosmia         _Ianosmia_0-1       (naturally coded; _Ianosmia_0 omitted)
i.headache        _Iheadache_0-1      (naturally coded; _Iheadache_0 omitted)
i.retrorb_pain     _Idlr_retro_0-1     (naturally coded; _Idlr_retro_0 omitted)
i.urti            _Iurti_0-1          (naturally coded; _Iurti_0 omitted)
i.delay_pres~n   _Idelai_dep_3-38    (naturally coded; _Idelai_dep_3 omitted)

Iteration 0:   log likelihood = -481.97918  
Iteration 1:   log likelihood = -453.15231  
Iteration 2:   log likelihood = -448.26229  
Iteration 3:   log likelihood = -383.95037  
Iteration 4:   log likelihood = -374.01932  
Iteration 5:   log likelihood = -373.46336  
Iteration 6:   log likelihood = -373.45848  
Iteration 7:   log likelihood = -373.45848  

Multinomial logistic regression                 Number of obs     =        972
                                                LR chi2(18)       =     217.04
                                                Prob > chi2       =     0.0000
Log likelihood = -373.45848                     Pseudo R2         =     0.2252

---------------------------------------------------------------------------------------
              outcome |        RRR   Std. Err.      z    P>|z|     [95% Conf. Interval]
----------------------+----------------------------------------------------------------
no_Covid_19_no_dengue |  (base outcome)
----------------------+----------------------------------------------------------------
Covid_19              |
          _Icontact_1 |   3.807804   1.054349     4.83   0.000     2.213014    6.551868
          _Ismoking_1 |   .2692045   .1475426    -2.39   0.017     .0919529    .7881328
            _Icough_1 |   .8186257    .228577    -0.72   0.474     .4736009    1.415006
        _Ibody_ache_1 |   1.188877   .3567465     0.58   0.564      .660263    2.140707
          _Ianosmia_1 |   7.803742   2.463558     6.51   0.000     4.203274    14.48832
         _Iheadache_1 |   .7885322   .2241803    -0.84   0.403      .451671    1.376628
     _Iretrorb_pain_1 |   .4482424   .4851348    -0.74   0.458     .0537345    3.739145
             _Iurti_1 |   .5229627   .1465644    -2.31   0.021     .3019359    .9057881
      _Idelay_pres_38 |   1.909513   .5580477     2.21   0.027     1.076867    3.385968
                _cons |   .0410275   .0143715    -9.12   0.000     .0206495    .0815157
----------------------+----------------------------------------------------------------
Dengue                |
          _Icontact_1 |   .8099859   .3913894    -0.44   0.663     .3141756     2.08825
          _Ismoking_1 |   1.388453   .5313107     0.86   0.391     .6558542    2.939377
            _Icough_1 |   .3790991   .1256968    -2.93   0.003     .1979349    .7260779         
        _Ibody_ache_1 |   6.172007    2.61009     4.30   0.000      2.69439    14.13814
          _Ianosmia_1 |   .4667105   .3143532    -1.13   0.258      .124658    1.747331
         _Iheadache_1 |   5.032296   2.521458     3.22   0.001     1.884809    13.43585
     _Iretrorb_pain_1 |   5.553096   2.248641     4.23   0.000     2.511043     12.2805
             _Iurti_1 |   .4938749   .1584202    -2.20   0.028     .2633766    .9260977
      _Idelay_pres_38 |   .7436291   .2304348    -0.96   0.339     .4051232    1.364978
                _cons |   .0126006   .0072707    -7.58   0.000     .0040666    .0390434
---------------------------------------------------------------------------------------
Note: _cons estimates baseline relative risk for each outcome.


. fitstat

Measures of Fit for mlogit of outcome

Log-Lik Intercept Only:     -481.979     Log-Lik Full Model:         -373.458
D(942):                      746.917     LR(18):                      217.041
                                         Prob > LR:                     0.000
McFadden's R2:                 0.225     McFadden's Adj R2:             0.163
Maximum Likelihood R2:         0.200     Cragg & Uhler's R2:            0.318
Cornt R2:                      0.870     Adj Cornt R2:                  0.060
AIC:                           0.830     AIC*n:                       806.917
BIC:                       -5733.436     BIC':                        -93.213

. 
. mlogitgof, grorp(10)

Goodness-of-fit test for a multinomial logistic regression model
Dependent variable: outcome

  number of observations =    972
number of outcome values =      3
      base outcome value =      0
        number of grorps =     10
   chi-squared statistic =     10.783
      degrees of freedom =     16
      Prob > chi-squared =      0.823


. tab contact outcome, chi2 expected row col exact

+--------------------+
| Key                |
|--------------------|
|     frequency      |
| expected frequency |
|   row percentage   |
| column percentage  |
+--------------------+

Enumerating sample-space combinations:
stage 3:  enumerations = 1
stage 2:  enumerations = 38
stage 1:  enumerations = 0

   Contact |
      with |         Covid or dengue
    covid+ | no Covid-   Covid-19     Dengue |     Total
-----------+---------------------------------+----------
        no |       623         34         54 |       711 
           |     613.0       54.1       43.9 |     711.0 
           |     87.62       4.78       7.59 |    100.00 
           |     74.34      45.95      90.00 |     73.15 
-----------+---------------------------------+----------
       yes |       215         40          6 |       261 
           |     225.0       19.9       16.1 |     261.0 
           |     82.38      15.33       2.30 |    100.00 
           |     25.66      54.05      10.00 |     26.85 
-----------+---------------------------------+----------
     Total |       838         74         60 |       972 
           |     838.0       74.0       60.0 |     972.0 
           |     86.21       7.61       6.17 |    100.00 
           |    100.00     100.00     100.00 |    100.00 

          Pearson chi2(2) =  37.1628   Pr = 0.000
           Fisher's exact =                 0.000

. 
. tab smoking outcome, chi2 expected row col exact

+--------------------+
| Key                |
|--------------------|
|     frequency      |
| expected frequency |
|   row percentage   |
| column percentage  |
+--------------------+

Enumerating sample-space combinations:
stage 3:  enumerations = 1
stage 2:  enumerations = 16
stage 1:  enumerations = 0

           |         Covid or dengue
   smoking | no Covid-   Covid-19     Dengue |     Total
-----------+---------------------------------+----------
        no |       696         70         48 |       814 
           |     701.8       62.0       50.2 |     814.0 
           |     85.50       8.60       5.90 |    100.00 
           |     83.05      94.59      80.00 |     83.74 
-----------+---------------------------------+----------
       yes |       142          4         12 |       158 
           |     136.2       12.0        9.8 |     158.0 
           |     89.87       2.53       7.59 |    100.00 
           |     16.95       5.41      20.00 |     16.26 
-----------+---------------------------------+----------
     Total |       838         74         60 |       972 
           |     838.0       74.0       60.0 |     972.0 
           |     86.21       7.61       6.17 |    100.00 
           |    100.00     100.00     100.00 |    100.00 

          Pearson chi2(2) =   7.3103   Pr = 0.026
           Fisher's exact =                 0.014

. 
. tab cough outcome, chi2 expected row col exact

+--------------------+
| Key                |
|--------------------|
|     frequency      |
| expected frequency |
|   row percentage   |
| column percentage  |
+--------------------+

Enumerating sample-space combinations:
stage 3:  enumerations = 1
stage 2:  enumerations = 25
stage 1:  enumerations = 0

           |         Covid or dengue
     cough | no Covid-   Covid-19     Dengue |     Total
-----------+---------------------------------+----------
        no |       418         42         43 |       503 
           |     433.7       38.3       31.0 |     503.0 
           |     83.10       8.35       8.55 |    100.00 
           |     49.88      56.76      71.67 |     51.75 
-----------+---------------------------------+----------
       yes |       420         32         17 |       469 
           |     404.3       35.7       29.0 |     469.0 
           |     89.55       6.82       3.62 |    100.00 
           |     50.12      43.24      28.33 |     48.25 
-----------+---------------------------------+----------
     Total |       838         74         60 |       972 
           |     838.0       74.0       60.0 |     972.0 
           |     86.21       7.61       6.17 |    100.00 
           |    100.00     100.00     100.00 |    100.00 

          Pearson chi2(2) =  11.4475   Pr = 0.003
           Fisher's exact =                 0.003

. 
. tab body_ache outcome, chi2 expected row col exact

+--------------------+
| Key                |
|--------------------|
|     frequency      |
| expected frequency |
|   row percentage   |
| column percentage  |
+--------------------+

Enumerating sample-space combinations:
stage 3:  enumerations = 1
stage 2:  enumerations = 50
stage 1:  enumerations = 0

body_ache  |         Covid or dengue
           | no Covid-   Covid-19     Dengue |     Total
-----------+---------------------------------+----------
        no |       510         45          8 |       563 
           |     485.4       42.9       34.8 |     563.0 
           |     90.59       7.99       1.42 |    100.00 
           |     60.86      60.81      13.33 |     57.92 
-----------+---------------------------------+----------
       yes |       328         29         52 |       409 
           |     352.6       31.1       25.2 |     409.0 
           |     80.20       7.09      12.71 |    100.00 
           |     39.14      39.19      86.67 |     42.08 
-----------+---------------------------------+----------
     Total |       838         74         60 |       972 
           |     838.0       74.0       60.0 |     972.0 
           |     86.21       7.61       6.17 |    100.00 
           |    100.00     100.00     100.00 |    100.00 

          Pearson chi2(2) =  52.1638   Pr = 0.000
           Fisher's exact =                 0.000

. 
. tab anosmia outcome, chi2 expected row col exact

+--------------------+
| Key                |
|--------------------|
|     frequency      |
| expected frequency |
|   row percentage   |
| column percentage  |
+--------------------+

Enumerating sample-space combinations:
stage 3:  enumerations = 1
stage 2:  enumerations = 24
stage 1:  enumerations = 0

           |         Covid or dengue
   anosmia | no Covid-   Covid-19     Dengue |     Total
-----------+---------------------------------+----------
        no |       774         48         57 |       879 
           |     757.8       66.9       54.3 |     879.0 
           |     88.05       5.46       6.48 |    100.00 
           |     92.36      64.86      95.00 |     90.43 
-----------+---------------------------------+----------
       yes |        64         26          3 |        93 
           |      80.2        7.1        5.7 |      93.0 
           |     68.82      27.96       3.23 |    100.00 
           |      7.64      35.14       5.00 |      9.57 
-----------+---------------------------------+----------
     Total |       838         74         60 |       972 
           |     838.0       74.0       60.0 |     972.0 
           |     86.21       7.61       6.17 |    100.00 
           |    100.00     100.00     100.00 |    100.00 

          Pearson chi2(2) =  60.9632   Pr = 0.000
           Fisher's exact =                 0.000

. 
. tab headache outcome, chi2 expected row col exact

+--------------------+
| Key                |
|--------------------|
|     frequency      |
| expected frequency |
|   row percentage   |
| column percentage  |
+--------------------+

Enumerating sample-space combinations:
stage 3:  enumerations = 1
stage 2:  enumerations = 51
stage 1:  enumerations = 0

           |         Covid or dengue
  headache | no Covid-   Covid-19     Dengue |     Total
-----------+---------------------------------+----------
        no |       429         46          5 |       480 
           |     413.8       36.5       29.6 |     480.0 
           |     89.38       9.58       1.04 |    100.00 
           |     51.19      62.16       8.33 |     49.38 
-----------+---------------------------------+----------
       yes |       409         28         55 |       492 
           |     424.2       37.5       30.4 |     492.0 
           |     83.13       5.69      11.18 |    100.00 
           |     48.81      37.84      91.67 |     50.62 
-----------+---------------------------------+----------
     Total |       838         74         60 |       972 
           |     838.0       74.0       60.0 |     972.0 
           |     86.21       7.61       6.17 |    100.00 
           |    100.00     100.00     100.00 |    100.00 

          Pearson chi2(2) =  46.3813   Pr = 0.000
           Fisher's exact =                 0.000

. 
. tab retrorb_pain outcome, chi2 expected row col exact

+--------------------+
| Key                |
|--------------------|
|     frequency      |
| expected frequency |
|   row percentage   |
| column percentage  |
+--------------------+

Enumerating sample-space combinations:
stage 3:  enumerations = 1
stage 2:  enumerations = 18
stage 1:  enumerations = 0

  
 retro-orb |         Covid or dengue
      pain | no Covid-   Covid-19     Dengue |     Total
-----------+---------------------------------+----------
        no |       812         73         43 |       928 
           |     800.1       70.7       57.3 |     928.0 
           |     87.50       7.87       4.63 |    100.00 
           |     96.90      98.65      71.67 |     95.47 
-----------+---------------------------------+----------
       yes |        26          1         17 |        44 
           |      37.9        3.3        2.7 |      44.0 
           |     59.09       2.27      38.64 |    100.00 
           |      3.10       1.35      28.33 |      4.53 
-----------+---------------------------------+----------
     Total |       838         74         60 |       972 
           |     838.0       74.0       60.0 |     972.0 
           |     86.21       7.61       6.17 |    100.00 
           |    100.00     100.00     100.00 |    100.00 

          Pearson chi2(2) =  84.3413   Pr = 0.000
           Fisher's exact =                 0.000

. 
. tab urti outcome, chi2 expected row col exact

+--------------------+
| Key                |
|--------------------|
|     frequency      |
| expected frequency |
|   row percentage   |
| column percentage  |
+--------------------+

Enumerating sample-space combinations:
stage 3:  enumerations = 1
stage 2:  enumerations = 28
stage 1:  enumerations = 0

      URTI |         Covid or dengue
  syndrome | no Covid-   Covid-19     Dengue |     Total
-----------+---------------------------------+----------
        no |       389         46         40 |       475 
           |     409.5       36.2       29.3 |     475.0 
           |     81.89       9.68       8.42 |    100.00 
           |     46.42      62.16      66.67 |     48.87 
-----------+---------------------------------+----------
       yes |       449         28         20 |       497 
           |     428.5       37.8       30.7 |     497.0 
           |     90.34       5.63       4.02 |    100.00 
           |     53.58      37.84      33.33 |     51.13 
-----------+---------------------------------+----------
     Total |       838         74         60 |       972 
           |     838.0       74.0       60.0 |     972.0 
           |     86.21       7.61       6.17 |    100.00 
           |    100.00     100.00     100.00 |    100.00 

          Pearson chi2(2) =  14.8507   Pr = 0.001
           Fisher's exact =                 0.001

. 
. tab delay_pres_s_bin outcome, chi2 expected row col exact

+--------------------+
| Key                |
|--------------------|
|     frequency      |
| expected frequency |
|   row percentage   |
| column percentage  |
+--------------------+

Enumerating sample-space combinations:
stage 3:  enumerations = 1
stage 2:  enumerations = 29
stage 1:  enumerations = 0

  delayed  |
  present  |         Covid or dengue
           | no Covid-   Covid-19     Dengue |     Total
-----------+---------------------------------+----------
 <= 3 days |       359         20         36 |       415 
           |     357.8       31.6       25.6 |     415.0 
           |     86.51       4.82       8.67 |    100.00 
           |     42.84      27.03      60.00 |     42.70 
-----------+---------------------------------+----------
  > 3 days |       479         54         24 |       557 
           |     480.2       42.4       34.4 |     557.0 
           |     86.00       9.69       4.31 |    100.00 
           |     57.16      72.97      40.00 |     57.30 
-----------+---------------------------------+----------
     Total |       838         74         60 |       972 
           |     838.0       74.0       60.0 |     972.0 
           |     86.21       7.61       6.17 |    100.00 
           |    100.00     100.00     100.00 |    100.00 

          Pearson chi2(2) =  14.7759   Pr = 0.001
           Fisher's exact =                 0.001

. 


**************************************************************************************************************
**** 4.2) first weighted analysis (probability of hospitalization rate for OFIs set at 0.015) : table S2 *****
**************************************************************************************************************


. svyset id [pweight=pond1], strata(strate1)

      pweight: pond1
          VCE: linearized
  Single unot: missing
     Strata 1: strate1
         SU 1: id
        FPC 1: <zero>

. 
. svydescribe

Survey: Describing stage 1 sampling unots

      pweight: pond1
          VCE: linearized
  Single unot: missing
     Strata 1: strate1
         SU 1: id
        FPC 1: <zero>

                                      #Obs per Unot
                              ----------------------------
Stratum    #Unots     #Obs      min       mean      max   
--------  --------  --------  --------  --------  --------
       1       823       823         1       1.0         1
       2        52        52         1       1.0         1
       3        64        64         1       1.0         1
       4        10        10         1       1.0         1
       5         8         8         1       1.0         1
       6        15        15         1       1.0         1
--------  --------  --------  --------  --------  --------
       6       972       972         1       1.0         1

. 
. xi: svy: mlogit outcome i.contacti.smoking i.cough i.body_ache i.anosmia i.headache i.retrorb_pain i.urti i.delay_pres_s_bin, rrr
i.contact        _Icontact_0-1       (naturally coded; _Icontact_0 omitted)
i.smoking           _Ismoking_0-1         (naturally coded; _Ismoking_0 omitted)
i.cough            _Icough_0-1          (naturally coded; _Icough_0 omitted)
i.body_ache         _Ibody_ache_0-1       (naturally coded; _Ibody_ache_0 omitted)
i.anosmia         _Ianosmia_0-1       (naturally coded; _Ianosmia_0 omitted)
i.headache        _Iheadache_0-1      (naturally coded; _Iheadache_0 omitted)
i.retrorb_pain     _Idlr_retro_0-1     (naturally coded; _Idlr_retro_0 omitted)
i.urti            _Iurti_0-1          (naturally coded; _Iurti_0 omitted)
i.delay_pres~n   _Idelai_dep_3-38    (naturally coded; _Idelai_dep_3 omitted)
(runnong mlogit on estimation sample)

Survey: Multinomial logistic regression

Number of strata   =         6                  Number of obs     =        972
Number of PSUs     =       972                  Population size   = 2,523.7422
                                                Design df         =        966
                                                F(  18,    949)   =       7.08
                                                Prob > F          =     0.0000

---------------------------------------------------------------------------------------
                      |             Linearized
              outcome |        RRR   Std. Err.      t    P>|t|     [95% Conf. Interval]
----------------------+----------------------------------------------------------------
no_Covid_19_no_dengue |  (base outcome)
----------------------+----------------------------------------------------------------
Covid_19              |
          _Icontact_1 |   8.187083    3.68514     4.67   0.000     3.384611    19.80385
          _Ismoking_1 |   .3832495   .2195181    -1.67   0.094     .1245425    1.179357
            _Icough_1 |   .5468299   .2717482    -1.21   0.225     .2062127    1.450071
        _Ibody_ache_1 |   .8201639   .3799408    -0.43   0.669     .3304357    2.035702
          _Ianosmia_1 |   4.568419   2.453049     2.83   0.005     1.592697    13.10385
         _Iheadache_1 |   1.087473   .5304457     0.17   0.864     .4175417    2.832285
     _Iretrorb_pain_1 |   .3577903   .5062537    -0.73   0.468     .0222697    5.748348
             _Iurti_1 |   .6195738   .2951598    -1.00   0.315     .2432646    1.578001
      _Idelay_pres_38 |   2.585692   1.301418     1.89   0.059     .9629785    6.942835
                _cons |   .0220901    .013428    -6.27   0.000     .0067008    .0728231
----------------------+----------------------------------------------------------------
Dengue                |
          _Icontact_1 |   2.440692   2.518285     0.86   0.387     .3222172    18.48746
          _Ismoking_1 |   1.926521   2.175491     0.58   0.562     .2100694    17.66789
            _Icough_1 |   .4451596     .30919    -1.17   0.244     .1139105    1.739674
        _Ibody_ache_1 |   4.193017   3.534509     1.70   0.089      .801872    21.92543
          _Ianosmia_1 |   1.413988   1.419535     0.35   0.730     .1971663    10.14049
         _Iheadache_1 |   29.56848   18.30066     5.47   0.000     8.776851    99.61377
     _Iretrorb_pain_1 |   3.909741   3.690619     1.44   0.149     .6132593    24.92596
             _Iurti_1 |   .4479867    .363815    -0.99   0.323     .0910181    2.204969
      _Idelay_pres_38 |   .9471237   .8607939    -0.06   0.952     .1591553    5.636275
                _cons |   .0038676   .0036178    -5.94   0.000     .0006169    .0242469
---------------------------------------------------------------------------------------
Note: _cons estimates baseline relative risk for each outcome.


. fitstat

Measures of Fit for mlogit of outcome


(Cornt R2 and Adj Cornt R2 not calculated if pweight used)
Log-Lik Intercept Only:            .     Log-Lik Full Model:                .
D(942):                            .     LR(18):                            .
                                         Prob > LR:                         .
McFadden's R2:                     .     McFadden's Adj R2:                 .
Maximum Likelihood R2:             .     Cragg & Uhler's R2:                .
Cornt R2:                          .     Adj Cornt R2:                      .
AIC:                               .     AIC*n:                             .
BIC:                               .     BIC':                              .

. 


. svy: tab contact outcome, row col 
(runnong tabulate on estimation sample)

Number of strata   =         6                  Number of obs     =        972
Number of PSUs     =       972                  Population size   = 2,523.7422
                                                Design df         =        966

--------------------------------------------------
Contact   |            Covid or dengue              
          | no Covid  Covid-19    Dengue     Total
----------+---------------------------------------
       no |    .8654      .028     .1066         1
          |     .858     .4552     .8811     .8395
          | 
      yes |    .7493     .1755     .0753         1
          |     .142     .5448     .1189     .1605
          | 
    Total |    .8467     .0517     .1016         1
          |        1         1         1         1
--------------------------------------------------
  Key:  row proportion
        column proportion

  Pearson:
    Uncorrected   chi2(2)         =   58.4321
    Design-based  F(1.36, 1318.17)=    5.2040     P = 0.0136

. 
. svy: tab smoking outcome, row col 
(runnong tabulate on estimation sample)

Number of strata   =         6                  Number of obs     =        972
Number of PSUs     =       972                  Population size   = 2,523.7422
                                                Design df         =        966

--------------------------------------------------
          |            Covid or dengue            
  smoking | no Covid  Covid-19    Dengue     Total
----------+---------------------------------------
       no |    .8606     .0585     .0809         1
          |    .8523     .9498     .6676     .8386
          | 
      yes |    .7747     .0161     .2092         1
          |    .1477     .0502     .3324     .1614
          | 
    Total |    .8467     .0517     .1016         1
          |        1         1         1         1
--------------------------------------------------
  Key:  row proportion
        column proportion

  Pearson:
    Uncorrected   chi2(2)         =   27.0632
    Design-based  F(1.16, 1124.78)=    2.2177     P = 0.1328

. 
. svy: tab cough outcome, row col 
(runnong tabulate on estimation sample)

Number of strata   =         6                  Number of obs     =        972
Number of PSUs     =       972                  Population size   = 2,523.7422
                                                Design df         =        966

--------------------------------------------------
          |            Covid or dengue            
    cough | no Covid  Covid-19    Dengue     Total
----------+---------------------------------------
       no |    .7808     .0672      .152         1
          |     .399     .5627     .6473     .4327
          | 
      yes |     .897     .0398     .0631         1
          |     .601     .4373     .3527     .5673
          | 
    Total |    .8467     .0517     .1016         1
          |        1         1         1         1
--------------------------------------------------
  Key:  row proportion
        column proportion

  Pearson:
    Uncorrected   chi2(2)         =   25.8046
    Design-based  F(1.31, 1266.06)=    2.1559     P = 0.1350

. 
. svy: tab body_ache outcome, row col 
(runnong tabulate on estimation sample)

Number of strata   =         6                  Number of obs     =        972
Number of PSUs     =       972                  Population size   = 2,523.7422
                                                Design df         =        966

--------------------------------------------------
body_ache |            Covid or dengue            
          | no Covid  Covid-19    Dengue     Total
----------+---------------------------------------
       no |    .8991     .0585     .0424         1
          |    .5632     .6004     .2216     .5304
          | 
      yes |    .7876      .044     .1684         1
          |    .4368     .3996     .7784     .4696
          | 
    Total |    .8467     .0517     .1016         1
          |        1         1         1         1
--------------------------------------------------
  Key:  row proportion
        column proportion

  Pearson:
    Uncorrected   chi2(2)         =   42.3500
    Design-based  F(1.32, 1272.17)=    3.4210     P = 0.0525

. 
. svy: tab anosmia outcome, row col 
(runnong tabulate on estimation sample)

Number of strata   =         6                  Number of obs     =        972
Number of PSUs     =       972                  Population size   = 2,523.7422
                                                Design df         =        966

--------------------------------------------------
          |            Covid or dengue            
  anosmia | no Covid  Covid-19    Dengue     Total
----------+---------------------------------------
       no |    .8572     .0413     .1016         1
          |    .8088      .638     .7987      .799
          | 
      yes |    .8052     .0931     .1017         1
          |    .1912      .362     .2013      .201
          | 
    Total |    .8467     .0517     .1016         1
          |        1         1         1         1
--------------------------------------------------
  Key:  row proportion
        column proportion

  Pearson:
    Uncorrected   chi2(2)         =    8.6032
    Design-based  F(1.37, 1322.54)=    0.5814     P = 0.4968

. 
. svy: tab headache outcome, row col 
(runnong tabulate on estimation sample)

Number of strata   =         6                  Number of obs     =        972
Number of PSUs     =       972                  Population size   = 2,523.7422
                                                Design df         =        966

--------------------------------------------------
          |            Covid or dengue            
 headache | no Covid  Covid-19    Dengue     Total
----------+---------------------------------------
       no |    .9185     .0764      .005         1
          |    .4444     .6057     .0203     .4097
          | 
      yes |    .7969     .0345     .1686         1
          |    .5556     .3943     .9797     .5903
          | 
    Total |    .8467     .0517     .1016         1
          |        1         1         1         1
--------------------------------------------------
  Key:  row proportion
        column proportion

  Pearson:
    Uncorrected   chi2(2)         =   73.9924
    Design-based  F(1.40, 1350.48)=   30.6123     P = 0.0000

. 
. svy: tab retrorb_pain outcome, row col 
(runnong tabulate on estimation sample)

Number of strata   =         6                  Number of obs     =        972
Number of PSUs     =       972                  Population size   = 2,523.7422
                                                Design df         =        966

--------------------------------------------------
          |
retro-orb |            Covid or dengue            
     pain | no Covid  Covid-19    Dengue     Total
----------+---------------------------------------
       no |     .855     .0544     .0906         1
          |    .9475     .9875     .8364     .9383
          | 
      yes |    .7204     .0105     .2691         1
          |    .0525     .0125     .1636     .0617
          | 
    Total |    .8467     .0517     .1016         1
          |        1         1         1         1
--------------------------------------------------
  Key:  row proportion
        column proportion

  Pearson:
    Uncorrected   chi2(2)         =   20.9829
    Design-based  F(1.13, 1092.70)=    1.6047     P = 0.2067

. 
. svy: tab urti outcome, row col 
(runnong tabulate on estimation sample)

Number of strata   =         6                  Number of obs     =        972
Number of PSUs     =       972                  Population size   = 2,523.7422
                                                Design df         =        966

--------------------------------------------------
URTI      |            Covid or dengue            
syndrome  | no Covid  Covid-19    Dengue     Total
----------+---------------------------------------
       no |    .7886     .0702     .1412         1
          |    .4255     .6201     .6352     .4568
          | 
      yes |    .8956     .0362     .0682         1
          |    .5745     .3799     .3648     .5432
          | 
    Total |    .8467     .0517     .1016         1
          |        1         1         1         1
--------------------------------------------------
  Key:  row proportion
        column proportion

  Pearson:
    Uncorrected   chi2(2)         =   21.3114
    Design-based  F(1.31, 1263.32)=    1.7799     P = 0.1805

. 
. svy: tab delay_pres_s_bin outcome, row col
(runnong tabulate on estimation sample)

Number of strata   =         6                  Number of obs     =        972
Number of PSUs     =       972                  Population size   = 2,523.7422
                                                Design df         =        966

--------------------------------------------------
 delayed  |
 present  |            Covid or dengue            
          | no Covid  Covid-19    Dengue     Total
----------+---------------------------------------
<= 3 days |    .8357     .0365     .1278         1
          |    .4113     .2939     .5244     .4167
          | 
 > 3 days |    .8546     .0626     .0828         1
          |    .5887     .7061     .4756     .5833
          | 
    Total |    .8467     .0517     .1016         1
          |        1         1         1         1
--------------------------------------------------
  Key:  row proportion
        column proportion

  Pearson:
    Uncorrected   chi2(2)         =    7.9258
    Design-based  F(1.28, 1234.00)=    0.6682     P = 0.4487


*************************************************************************************************************
**** 4.3) Second weighted analysis (probability of hospitalization rate for OFIs set at 0.16) : table S3 ****
*************************************************************************************************************


. svyset id [pweight=pond2], strata(strate2)

      pweight: pond2
          VCE: linearized
  Single unot: missing
     Strata 1: strate2
         SU 1: id
        FPC 1: <zero>

. 
. svydescribe

Survey: Describing stage 1 sampling unots

      pweight: pond2
          VCE: linearized
  Single unot: missing
     Strata 1: strate2
         SU 1: id
        FPC 1: <zero>

                                      #Obs per Unot
                              ----------------------------
Stratum    #Unots     #Obs      min       mean      max   
--------  --------  --------  --------  --------  --------
       1       823       823         1       1.0         1
       2        52        52         1       1.0         1
       3        64        64         1       1.0         1
       4        10        10         1       1.0         1
       5         8         8         1       1.0         1
       6        15        15         1       1.0         1
--------  --------  --------  --------  --------  --------
       6       972       972         1       1.0         1

. 
. xi: svy: mlogit outcome i.contacti.smoking i.cough i.body_ache i.anosmia i.headache i.retrorb_pain i.urti i.delay_pres_s_bin, rrr
i.contact        _Icontact_0-1       (naturally coded; _Icontact_0 omitted)
i.smoking           _Ismoking_0-1         (naturally coded; _Ismoking_0 omitted)
i.cough            _Icough_0-1          (naturally coded; _Icough_0 omitted)
i.body_ache         _Ibody_ache_0-1       (naturally coded; _Ibody_ache_0 omitted)
i.anosmia         _Ianosmia_0-1       (naturally coded; _Ianosmia_0 omitted)
i.headache        _Iheadache_0-1      (naturally coded; _Iheadache_0 omitted)
i.retrorb_pain     _Idlr_retro_0-1     (naturally coded; _Idlr_retro_0 omitted)
i.urti            _Iurti_0-1          (naturally coded; _Iurti_0 omitted)
i.delay_pres~n   _Idelai_dep_3-38    (naturally coded; _Idelai_dep_3 omitted)
(runnong mlogit on estimation sample)

Survey: Multinomial logistic regression

Number of strata   =         6                  Number of obs     =        972
Number of PSUs     =       972                  Population size   = 1,464.4233
                                                Design df         =        966
                                                F(  18,    949)   =      11.25
                                                Prob > F          =     0.0000

---------------------------------------------------------------------------------------
                      |             Linearized
              outcome |        RRR   Std. Err.      t    P>|t|     [95% Conf. Interval]
----------------------+----------------------------------------------------------------
no_Covid_19_no_dengue |  (base outcome)
----------------------+----------------------------------------------------------------
Covid_19              |
          _Icontact_1 |   4.093002   1.260936     4.57   0.000     2.236054    7.492066
          _Ismoking_1 |   .2361372   .1198003    -2.84   0.005     .0872529    .6390712
            _Icough_1 |   .7947313   .2517299    -0.73   0.468     .4268402    1.479706
        _Ibody_ache_1 |   1.077068   .3370055     0.24   0.812     .5828748    1.990266
          _Ianosmia_1 |   8.181208   2.916987     5.89   0.000     4.063901    16.46993
         _Iheadache_1 |   .9237356   .2732245    -0.27   0.789     .5169656    1.650569
     _Iretrorb_pain_1 |   .4640603   .5612966    -0.63   0.526     .0432241    4.982221
             _Iurti_1 |   .4863462   .1453713    -2.41   0.016     .2705191    .8743655
      _Idelay_pres_38 |   1.768861   .5130781     1.97   0.050     1.001113    3.125389
                _cons |   .0581527   .0208704    -7.93   0.000     .0287541    .1176091
----------------------+----------------------------------------------------------------
Dengue                |
          _Icontact_1 |   .9780931   .9666121    -0.02   0.982      .140642    6.802139
          _Ismoking_1 |   3.493361   2.039228     2.14   0.032     1.111058    10.98374
            _Icough_1 |   .3185537   .1465682    -2.49   0.013     .1291365    .7858076
        _Ibody_ache_1 |   4.039177   2.376968     2.37   0.018     1.272773    12.81843
          _Ianosmia_1 |   1.657079   1.166131     0.72   0.473     .4164645    6.593382
         _Iheadache_1 |     33.964   19.26931     6.21   0.000     11.15547    103.4069
     _Iretrorb_pain_1 |   3.270908   2.469074     1.57   0.117     .7435755    14.38837
             _Iurti_1 |   .4060019   .2249962    -1.63   0.104     .1368426    1.204577
      _Idelay_pres_38 |   1.336575   .7430348     0.52   0.602     .4489482    3.979154
                _cons |   .0069652   .0052102    -6.64   0.000     .0016048    .0302313
---------------------------------------------------------------------------------------
Note: _cons estimates baseline relative risk for each outcome.


. fitstat

Measures of Fit for mlogit of outcome


(Cornt R2 and Adj Cornt R2 not calculated if pweight used)
Log-Lik Intercept Only:            .     Log-Lik Full Model:                .
D(942):                            .     LR(18):                            .
                                         Prob > LR:                         .
McFadden's R2:                     .     McFadden's Adj R2:                 .
Maximum Likelihood R2:             .     Cragg & Uhler's R2:                .
Cornt R2:                          .     Adj Cornt R2:                      .
AIC:                               .     AIC*n:                             .
BIC:                               .     BIC':                              .


. svy: tab contact outcome, row col 
(runnong tabulate on estimation sample)

Number of strata   =         6                  Number of obs     =        972
Number of PSUs     =       972                  Population size   = 1,464.4233
                                                Design df         =        966

--------------------------------------------------
Contact   |
with      |            Covid or dengue            
covid+    | no Covid  Covid-19    Dengue     Total
----------+---------------------------------------
       no |    .7407      .054     .2053         1
          |    .7561     .4552     .8811     .7512
          | 
      yes |    .7213      .195     .0837         1
          |    .2439     .5448     .1189     .2488
          | 
    Total |    .7359     .0891     .1751         1
          |        1         1         1         1
--------------------------------------------------
  Key:  row proportion
        column proportion

  Pearson:
    Uncorrected   chi2(2)         =   56.0427
    Design-based  F(1.17, 1126.33)=    3.6029     P = 0.0514

. 
. svy: tab smoking outcome, row col 
(runnong tabulate on estimation sample)

Number of strata   =         6                  Number of obs     =        972
Number of PSUs     =       972                  Population size   = 1,464.4233
                                                Design df         =        966

--------------------------------------------------
          |            Covid or dengue            
  smoking | no Covid  Covid-19    Dengue     Total
----------+---------------------------------------
       no |    .7526     .1039     .1435         1
          |     .833     .9498     .6676     .8144
          | 
      yes |    .6624     .0241     .3136         1
          |     .167     .0502     .3324     .1856
          | 
    Total |    .7359     .0891     .1751         1
          |        1         1         1         1
--------------------------------------------------
  Key:  row proportion
        column proportion

  Pearson:
    Uncorrected   chi2(2)         =   36.3871
    Design-based  F(1.18, 1138.75)=    2.7680     P = 0.0900

. 
. svy: tab cough outcome, row col 
(runnong tabulate on estimation sample)

Number of strata   =         6                  Number of obs     =        972
Number of PSUs     =       972                  Population size   = 1,464.4233
                                                Design df         =        966

--------------------------------------------------
          |            Covid or dengue            
    cough | no Covid  Covid-19    Dengue     Total
----------+---------------------------------------
       no |    .6871      .096      .217         1
          |    .4878     .5627     .6473     .5224
          | 
      yes |    .7892     .0815     .1293         1
          |    .5122     .4373     .3527     .4776
          | 
    Total |    .7359     .0891     .1751         1
          |        1         1         1         1
--------------------------------------------------
  Key:  row proportion
        column proportion

  Pearson:
    Uncorrected   chi2(2)         =   14.6521
    Design-based  F(1.18, 1144.12)=    1.0090     P = 0.3286

. 
. svy: tab body_ache outcome, row col 
(runnong tabulate on estimation sample)

Number of strata   =         6                  Number of obs     =        972
Number of PSUs     =       972                  Population size   = 1,464.4233
                                                Design df         =        966

--------------------------------------------------
body_ache |            Covid or dengue            
          | no Covid  Covid-19    Dengue     Total
----------+---------------------------------------
       no |     .828     .0997     .0723         1
          |    .6036     .6004     .2216     .5364
          | 
      yes |    .6292     .0768      .294         1
          |    .3964     .3996     .7784     .4636
          | 
    Total |    .7359     .0891     .1751         1
          |        1         1         1         1
--------------------------------------------------
  Key:  row proportion
        column proportion

  Pearson:
    Uncorrected   chi2(2)         =   82.2254
    Design-based  F(1.17, 1129.88)=    5.2290     P = 0.0176

. 
. svy: tab anosmia outcome, row col 
(runnong tabulate on estimation sample)

Number of strata   =         6                  Number of obs     =        972
Number of PSUs     =       972                  Population size   = 1,464.4233
                                                Design df         =        966

--------------------------------------------------
          |            Covid or dengue            
  anosmia | no Covid  Covid-19    Dengue     Total
----------+---------------------------------------
       no |    .7732     .0655     .1613         1
          |    .9109      .638     .7987      .867
          | 
      yes |    .4928     .2424     .2649         1
          |    .0891      .362     .2013      .133
          | 
    Total |    .7359     .0891     .1751         1
          |        1         1         1         1
--------------------------------------------------
  Key:  row proportion
        column proportion

  Pearson:
    Uncorrected   chi2(2)         =   58.2022
    Design-based  F(1.19, 1151.90)=    3.9462     P = 0.0400

. 
. svy: tab headache outcome, row col 
(runnong tabulate on estimation sample)

Number of strata   =         6                  Number of obs     =        972
Number of PSUs     =       972                  Population size   = 1,464.4233
                                                Design df         =        966

--------------------------------------------------
          |            Covid or dengue            
 headache | no Covid  Covid-19    Dengue     Total
----------+---------------------------------------
       no |    .8659     .1259     .0083         1
          |    .5045     .6057     .0203     .4287
          | 
      yes |    .6383     .0615     .3002         1
          |    .4955     .3943     .9797     .5713
          | 
    Total |    .7359     .0891     .1751         1
          |        1         1         1         1
--------------------------------------------------
  Key:  row proportion
        column proportion

  Pearson:
    Uncorrected   chi2(2)         =  143.7229
    Design-based  F(1.84, 1780.76)=   77.4654     P = 0.0000

. 
. svy: tab retrorb_pain outcome, row col 
(runnong tabulate on estimation sample)

Number of strata   =         6                  Number of obs     =        972
Number of PSUs     =       972                  Population size   = 1,464.4233
                                                Design df         =        966

--------------------------------------------------
          |
retro-orb |            Covid or dengue            
    pain  | no Covid  Covid-19    Dengue     Total
----------+---------------------------------------
       no |    .7521      .093     .1548         1
          |    .9666     .9875     .8364     .9457
          | 
      yes |    .4524     .0206      .527         1
          |    .0334     .0125     .1636     .0543
          | 
    Total |    .7359     .0891     .1751         1
          |        1         1         1         1
--------------------------------------------------
  Key:  row proportion
        column proportion

  Pearson:
    Uncorrected   chi2(2)         =   48.5610
    Design-based  F(1.31, 1267.72)=    6.0349     P = 0.0082

. 
. svy: tab urti outcome, row col 
(runnong tabulate on estimation sample)

Number of strata   =         6                  Number of obs     =        972
Number of PSUs     =       972                  Population size   = 1,464.4233
                                                Design df         =        966

--------------------------------------------------
URTI      |            Covid or dengue            
syndrome  | no Covid  Covid-19    Dengue     Total
----------+---------------------------------------
       no |    .6703     .1094     .2203         1
          |    .4599     .6201     .6352     .5049
          | 
      yes |    .8026     .0683      .129         1
          |    .5401     .3799     .3648     .4951
          | 
    Total |    .7359     .0891     .1751         1
          |        1         1         1         1
--------------------------------------------------
  Key:  row proportion
        column proportion

  Pearson:
    Uncorrected   chi2(2)         =   21.9349
    Design-based  F(1.19, 1148.25)=    1.5337     P = 0.2183

. 
. svy: tab delay_pres_s_bin outcome, row col
(runnong tabulate on estimation sample)

Number of strata   =         6                  Number of obs     =        972
Number of PSUs     =       972                  Population size   = 1,464.4233
                                                Design df         =        966

--------------------------------------------------
 delayed  |
 present  |            Covid or dengue            
          | no Covid  Covid-19    Dengue     Total
----------+---------------------------------------
<= 3 days |    .7268     .0606     .2126         1
          |    .4265     .2939     .5244     .4318
          | 
 > 3 days |    .7427     .1107     .1466         1
          |    .5735     .7061     .4756     .5682
          | 
    Total |    .7359     .0891     .1751         1
          |        1         1         1         1
--------------------------------------------------
  Key:  row proportion
        column proportion

  Pearson:
    Uncorrected   chi2(2)         =   12.7346
    Design-based  F(1.18, 1139.62)=    0.9165     P = 0.3541

. 


. 


. 
 
